# Supplementary material for: Differentiation‐related epigenomic changes define clinically distinct keratinocyte cancer subclasses
Source: Mol Syst Biol. 2022 Sep 19;18(9):e11073. doi: 10.15252/msb.202211073 (PMC9484266; doi:10.15252/msb.202211073)
Supplement: Supplementary file 3 — Table EV1 [file MSB-18-e11073-s007.xlsx]

## Sheet: Title
Table EV1. Summary of newly generated methylomes from the epidermis of keratinocyte cancer samples.

## Sheet: Samples EPIC Arrays
Sample ID	Disease	Gender	Age
AK_N01	Actinic keratosis	Male	74
AK_N02	Actinic keratosis	Male	74
AK_N03	Actinic keratosis	Male	75
AK_N04	Actinic keratosis	Male	75
SCC_N01	cutaneous Squamous Cell Carcinoma	Male	83
SCC_N02	cutaneous Squamous Cell Carcinoma	Male	83
SCC_N03	cutaneous Squamous Cell Carcinoma	Male	77
SCC_N04	cutaneous Squamous Cell Carcinoma	Female	54
SCC_N05	cutaneous Squamous Cell Carcinoma	Male	77
SCC_N06	cutaneous Squamous Cell Carcinoma	Male	87
SCC_N07	cutaneous Squamous Cell Carcinoma	Male	77
SCC_N08	cutaneous Squamous Cell Carcinoma	Male	77
SCC_N09	cutaneous Squamous Cell Carcinoma	Male	77
SCC_N10	cutaneous Squamous Cell Carcinoma	Male	75
SCC_N11	cutaneous Squamous Cell Carcinoma	Male	68
SCC_N12	cutaneous Squamous Cell Carcinoma	Male	68
SCC_N13	cutaneous Squamous Cell Carcinoma	Female	73
SCC_N14	cutaneous Squamous Cell Carcinoma	Female	73
SCC_N15	cutaneous Squamous Cell Carcinoma	Female	90
SCC_N16	cutaneous Squamous Cell Carcinoma	Female	90
SCC_N17	cutaneous Squamous Cell Carcinoma	Male	67
BCC_01	Basal Cell Carcinoma	Female	81
BCC_02	Basal Cell Carcinoma	Male	89
BCC_03	Basal Cell Carcinoma	Male	70
BCC_04	Basal Cell Carcinoma	Male	77
BCC_06	Basal Cell Carcinoma	Male	86
BCC_07	Basal Cell Carcinoma	Male	76
BCC_08	Basal Cell Carcinoma	Male	78
BCC_09	Basal Cell Carcinoma	Female	90
BCC_10	Basal Cell Carcinoma	Female	90
BCC_11	Basal Cell Carcinoma	Male	40
BCC_12	Basal Cell Carcinoma	Male	76
BCC_13	Basal Cell Carcinoma	Male	76
BCC_14	Basal Cell Carcinoma	Male	57
BCC_15	Basal Cell Carcinoma	Male	81
MB_01	Bowen disease	Male	84
MB_02	Bowen disease	Female	68
MB_03	Bowen disease	Female	55
MB_04	Bowen disease	Female	54
MB_05	Bowen disease	Female	54
MB_06	Bowen disease	Male	77
MB_07	Bowen disease	Male	77
MB_08	Bowen disease	Male	74
MB_09	Bowen disease	Male	74
MB_10	Bowen disease	Female	73
MB_11	Bowen disease	Male	67
SK_01	Seborrheic keratosis	Male	82
SK_02	Seborrheic keratosis	Male	63
SK_03	Seborrheic keratosis	Female	66
SK_04	Seborrheic keratosis	Female	66
SK_05	Seborrheic keratosis	Male	76
SK_06	Seborrheic keratosis	Male	68
SK_07	Seborrheic keratosis	Male	80
SK_08	Seborrheic keratosis	Male	66
SK_09	Seborrheic keratosis	Male	90
SK_10	Seborrheic keratosis	Female	64
Met_FFPE_01	cSCC Metastasis	Male	56
Met_FFPE_02	cSCC Metastasis	Female	80
SCC_FFFPE_01	Metastasizing primary cSCC	Male	83
Met_FFPE_03	cSCC Metastasis	Male	79
SCC_FFPE_02	Metastasizing primary cSCC	Male	85
Met_FFPE_04	cSCC Metastasis	Male	70
Met_FFPE_05	cSCC Metastasis	Female	91
Met_FFPE_06	cSCC Metastasis	Male	72
Met_FFPE_07	cSCC Metastasis	Female	79
Met_FFPE_08	cSCC Metastasis	Male	81
SCC_FFPE_03	Metastasizing primary cSCC	Male	70
