# Supplementary material for: Differentiation‐related epigenomic changes define clinically distinct keratinocyte cancer subclasses
Source: Mol Syst Biol. 2022 Sep 19;18(9):e11073. doi: 10.15252/msb.202211073 (PMC9484266; doi:10.15252/msb.202211073)
Supplement: Supplementary file 4 — Dataset EV1 [file MSB-18-e11073-s006.xlsx]

## Sheet: Title
Dataset EV1. Gene expression in each cell cluster identified by Seurat in human non-sun-exposed healthy epidermis.

## Sheet: Epidermis scRNA-seq
Gene markers expressed by each cell population identified by Seurat in human epidermis.
p_val	avg_logFC	pct.1	pct.2	p_val_adj	cluster	gene
0	5.39736	0.897	0.016	0	Granular	CST6
0	5.28947	0.828	0.01	0	Granular	LCE1B
0	5.23282	0.897	0.011	0	Granular	CRCT1
0	5.1691	0.759	0.007	0	Granular	LCE1E
0	5.06096	0.828	0.004	0	Granular	LCE2B
0	4.79607	0.897	0.01	0	Granular	SPRR2E
0	4.74269	0.897	0.013	0	Granular	ASPRV1
0	4.72031	0.897	0.005	0	Granular	WFDC12
0	4.58645	0.828	0.003	0	Granular	LCE2C
0	4.57399	0.897	0.014	0	Granular	AZGP1
0	4.49637	0.621	0.004	0	Granular	LCE5A
0	4.38816	0.793	0.003	0	Granular	LCE2D
0	4.20403	0.862	0.008	0	Granular	C1orf68
0	4.08057	0.724	0.006	0	Granular	SPRR2G
0	4.07856	0.759	0.004	0	Granular	LCE2A
0	3.98307	0.793	0.003	0	Granular	LCE1A
0	3.93025	0.793	0.003	0	Granular	IL37
0	3.70589	0.966	0.016	0	Granular	FAM25A
0	3.66075	0.759	0.001	0	Granular	LCE1D
0	3.53351	0.897	0.004	0	Granular	PSORS1C2
0	3.5056	0.828	0.002	0	Granular	LCE6A
0	3.44842	0.828	0.003	0	Granular	KPRP
0	3.36314	0.897	0.005	0	Granular	LYPD2
0	3.03327	0.897	0.014	0	Granular	CARD18
0	2.94219	0.862	0.006	0	Granular	PI3
0	2.77223	0.897	0.005	0	Granular	C5orf46
0	2.69541	0.828	0.001	0	Granular	LINC00302
0	2.55487	0.828	0.002	0	Granular	RP11-462G2.1
0	2.4966	0.966	0.012	0	Granular	HAL
0	2.27855	0.862	0.003	0	Granular	CDSN
0	2.22045	0.828	0.001	0	Granular	ELMOD1
0	2.14685	0.621	0.001	0	Granular	MSMB
0	2.11038	0.793	0.001	0	Granular	RNASE7
0	2.05598	0.897	0.008	0	Granular	NCCRP1
0	1.98205	0.897	0.001	0	Granular	ABHD12B
0	1.97096	0.759	0.001	0	Granular	LCE1F
0	1.92986	0.828	0.001	0	Granular	GSDMA
0	1.91009	0.621	0.005	0	Granular	SPRR2D
0	1.80008	0.862	0.001	0	Granular	RP11-367F23.2
0	1.77774	0.759	0	0	Granular	LCE3D
0	1.76842	0.862	0.001	0	Granular	PSAPL1
0	1.7626	0.862	0.001	0	Granular	DNASE1L2
0	1.75052	0.897	0.014	0	Granular	HMOX1
0	1.63095	0.828	0.001	0	Granular	BPIFC
0	1.60628	0.862	0.006	0	Granular	BTC
0	1.58796	0.517	0	0	Granular	SPINK7
0	1.55805	0.724	0.001	0	Granular	ARG1
0	1.545	0.793	0.006	0	Granular	S100P
0	1.47492	0.862	0.008	0	Granular	PYDC1
0	1.47092	0.759	0	0	Granular	KCTD4
0	1.41039	0.897	0.01	0	Granular	PTGER3
0	1.31703	0.828	0.002	0	Granular	TMPRSS11F
0	1.16047	0.759	0.001	0	Granular	ALOX12B
0	1.15331	0.793	0.004	0	Granular	KLK6
0	1.12883	0.793	0.006	0	Granular	CTD-2619J13.13
0	1.11866	0.69	0	0	Granular	LINC01214
0	1.10352	0.69	0.001	0	Granular	SMPD3
0	1.08628	0.69	0.001	0	Granular	TNNC1
0	1.03405	0.586	0.004	0	Granular	ATP6V1C2
0	1.02213	0.586	0.001	0	Granular	ANXA9
0	1.01645	0.793	0.003	0	Granular	GDPD3
0	0.995259	0.517	0.002	0	Granular	LCN2
0	0.981282	0.793	0.011	0	Granular	CPM
0	0.979631	0.655	0.001	0	Granular	ACP7
0	0.973033	0.586	0.001	0	Granular	EREG
0	0.97302	0.655	0	0	Granular	LCE4A
0	0.959763	0.69	0	0	Granular	NFE2
0	0.834835	0.724	0.009	0	Granular	OTUB2
0	0.8304	0.621	0	0	Granular	IL1F10
0	0.820311	0.69	0.002	0	Granular	ATG9B
0	0.814917	0.69	0.004	0	Granular	XKRX
0	0.762207	0.655	0.005	0	Granular	GPSM1
0	0.749096	0.655	0	0	Granular	NLRP10
0	0.744603	0.621	0.001	0	Granular	AQP9
0	0.732985	0.586	0.001	0	Granular	GDA
0	0.71624	0.276	0	0	Granular	SPRR2B
0	0.697737	0.552	0	0	Granular	RP11-485M7.3
0	0.688348	0.621	0.001	0	Granular	SPNS2
0	0.685496	0.621	0.007	0	Granular	DHCR7
0	0.662798	0.621	0.003	0	Granular	ALOXE3
0	0.661508	0.448	0.002	0	Granular	DIRC3
0	0.605398	0.379	0	0	Granular	LCE3E
0	0.59602	0.483	0.003	0	Granular	PNPLA3
0	0.555715	0.552	0.005	0	Granular	SH3BGRL2
0	0.551167	0.448	0	0	Granular	TBATA
0	0.547789	0.379	0	0	Granular	RP11-350J20.12
0	0.540786	0.621	0.006	0	Granular	ESYT3
0	0.539871	0.414	0.001	0	Granular	FAM25G
0	0.518079	0.448	0	0	Granular	ATP12A
0	0.482075	0.586	0.001	0	Granular	GLB1L3
0	0.470915	0.448	0.001	0	Granular	IL36RN
0	0.467351	0.483	0.002	0	Granular	OVOL1-AS1
0	0.459161	0.379	0.001	0	Granular	LIPN
0	0.453967	0.448	0	0	Granular	SLC15A1
0	0.452831	0.586	0	0	Granular	IL36B
0	0.446378	0.31	0	0	Granular	PSG4
0	0.371924	0.379	0	0	Granular	HSD11B1
0	0.353977	0.345	0.001	0	Granular	TULP1
0	0.307343	0.31	0	0	Granular	CYP4F2
0	0.261141	0.31	0	0	Granular	LINC01621
0	0.257791	0.31	0	0	Granular	RERGL
1.87173e-297	0.751228	0.621	0.008	3.97517e-293	Granular	TMEM86A
1.40276e-293	1.44996	0.828	0.014	2.97918e-289	Granular	C15orf48
3.68744e-276	1.1457	0.552	0.006	7.83139e-272	Granular	RRAD
1.10364e-274	1.04184	0.724	0.011	2.34391e-270	Granular	FCHSD1
6.71531e-274	0.692087	0.724	0.011	1.4262e-269	Granular	SPAG1
4.43209e-272	1.38486	0.793	0.014	9.41288e-268	Granular	2021-03-03
6.67053e-264	0.329119	0.448	0.004	1.41669e-259	Granular	OSBP2
1.11579e-263	0.283661	0.31	0.002	2.36971e-259	Granular	LIPK
2.16101e-253	1.00838	0.621	0.009	4.58956e-249	Granular	FGF22
1.59979e-252	0.642823	0.483	0.005	3.39763e-248	Granular	PLEKHG1
7.08241e-248	1.38577	0.379	0.003	1.50416e-243	Granular	EYA2
1.06833e-244	1.13869	0.724	0.013	2.26892e-240	Granular	USP2
6.97525e-244	4.72248	0.897	0.021	1.4814e-239	Granular	FLG2
4.41862e-240	0.560349	0.483	0.006	9.38426e-236	Granular	RUSC2
8.77652e-240	1.09432	0.69	0.012	1.86396e-235	Granular	RAB3B
4.41782e-238	1.47757	0.69	0.012	9.38257e-234	Granular	LYNX1
1.19668e-234	0.783607	0.552	0.008	2.5415e-230	Granular	STS
2.60768e-211	0.420876	0.414	0.005	5.53819e-207	Granular	TMEM255A
3.2274e-210	0.474642	0.621	0.011	6.85436e-206	Granular	RP11-275I14.4
3.24602e-210	0.93803	0.655	0.012	6.8939e-206	Granular	BTBD16
4.42469e-198	0.651306	0.621	0.012	9.39715e-194	Granular	ZDHHC23
1.35933e-192	0.838889	0.724	0.016	2.88695e-188	Granular	STK10
2.4893e-188	0.418168	0.379	0.004	5.28677e-184	Granular	FRMPD1
3.48871e-188	0.523434	0.448	0.006	7.40932e-184	Granular	ADTRP
3.50187e-188	0.531708	0.586	0.011	7.43727e-184	Granular	RP11-670E13.6
3.45808e-184	0.703586	0.724	0.017	7.34428e-180	Granular	KCTD11
5.63356e-184	5.80185	0.897	0.028	1.19646e-179	Granular	LCE1C
4.56494e-178	0.442356	0.379	0.005	9.69503e-174	Granular	ANKRD2
6.19881e-175	0.28161	0.31	0.003	1.3165e-170	Granular	BCO1
2.48762e-174	1.11408	0.862	0.026	5.28322e-170	Granular	ELOVL7
2.82084e-173	2.55171	0.897	0.029	5.99089e-169	Granular	CYSRT1
5.56521e-173	1.28491	0.828	0.024	1.18194e-168	Granular	PRDM1
8.92811e-172	2.18348	0.897	0.029	1.89615e-167	Granular	SERPINA12
3.03645e-170	0.60944	0.586	0.012	6.44881e-166	Granular	NPAS1
3.05093e-162	1.52634	0.862	0.028	6.47957e-158	Granular	IVL
1.15405e-161	2.78644	0.793	0.024	2.45097e-157	Granular	CNFN
2.4024e-160	0.658323	0.448	0.007	5.10221e-156	Granular	PLB1
2.49331e-159	5.36671	0.897	0.032	5.29528e-155	Granular	FLG
3.75574e-159	2.83862	0.897	0.032	7.97645e-155	Granular	KRT23
2.21289e-158	0.445581	0.448	0.007	4.69973e-154	Granular	GPLD1
5.27629e-152	0.983889	0.759	0.023	1.12058e-147	Granular	LYPD5
1.68255e-147	0.710491	0.655	0.017	3.57339e-143	Granular	RAPGEF4
5.77169e-146	1.23419	0.828	0.029	1.22579e-141	Granular	CTC-518B2.8
2.96269e-142	0.67618	0.655	0.018	6.29215e-138	Granular	GPAT3
1.16268e-141	1.05172	0.345	0.005	2.4693e-137	Granular	AC067959.1
2.75083e-140	2.70619	0.931	0.04	5.84222e-136	Granular	ARHGAP29
6.27248e-136	0.692211	0.621	0.017	1.33215e-131	Granular	KRT78
1.03667e-132	0.347296	0.276	0.003	2.20167e-128	Granular	NPR2
5.04982e-131	0.993392	0.621	0.018	1.07248e-126	Granular	ASPG
4.83542e-122	1.56642	0.897	0.042	1.02695e-117	Granular	EPS8L1
9.57775e-121	0.259147	0.31	0.005	2.03412e-116	Granular	SEMA7A
1.79014e-116	1.05074	0.793	0.033	3.8019e-112	Granular	C2CD2
7.54511e-110	0.368349	0.379	0.008	1.60243e-105	Granular	PNLIPRP3
7.08054e-106	0.485609	0.483	0.013	1.50376e-101	Granular	RP11-326K13.4
8.8362e-105	0.334795	0.276	0.004	1.87663e-100	Granular	MYO5B
3.88419e-103	1.24725	0.862	0.046	8.24924e-99	Granular	GBA
3.4502e-101	1.23933	0.621	0.023	7.32753e-97	Granular	CLIC3
5.46667e-100	0.763763	0.586	0.021	1.16101e-95	Granular	RNF223
2.23056e-97	1.37908	0.862	0.049	4.73726e-93	Granular	XG
1.93387e-96	0.455069	0.345	0.007	4.10716e-92	Granular	GJB4
1.71411e-95	1.37111	0.862	0.049	3.64044e-91	Granular	TPRG1
2.79958e-91	0.591918	0.621	0.025	5.94576e-87	Granular	WWC1
1.57011e-90	0.342507	0.31	0.006	3.33459e-86	Granular	MFSD7
1.31499e-89	0.969321	0.724	0.036	2.79277e-85	Granular	PTAFR
1.23745e-88	0.349838	0.276	0.005	2.6281e-84	Granular	CCDC69
2.63839e-88	0.650297	0.517	0.018	5.60342e-84	Granular	RP6-65G23.3
5.59164e-86	0.633801	0.379	0.01	1.18755e-81	Granular	SNCG
5.68835e-86	1.43435	0.793	0.046	1.20809e-81	Granular	LNX1
1.79471e-82	2.33807	0.897	0.065	3.8116e-78	Granular	CTSH
7.59998e-79	1.44679	0.724	0.042	1.61408e-74	Granular	TM7SF2
5.13119e-76	0.494591	0.414	0.014	1.08976e-71	Granular	TMEM45B
5.86344e-76	1.50527	0.897	0.069	1.24528e-71	Granular	PLCXD1
4.26531e-75	1.14671	0.828	0.057	9.05867e-71	Granular	SPIRE1
1.9561e-74	0.362408	0.31	0.008	4.15437e-70	Granular	DGAT2
3.04443e-74	0.437787	0.448	0.016	6.46577e-70	Granular	SERPINB12
1.12282e-73	1.11176	0.793	0.054	2.38464e-69	Granular	KRT80
2.11351e-73	0.721271	0.759	0.046	4.48866e-69	Granular	METRNL
9.07408e-73	0.821384	0.517	0.022	1.92715e-68	Granular	TMC5
1.7743e-72	1.2612	0.793	0.056	3.76826e-68	Granular	ZDHHC9
1.55971e-71	0.790548	0.621	0.032	3.31251e-67	Granular	FAM83D
1.747e-71	0.841335	0.69	0.041	3.71028e-67	Granular	CENPM
4.26831e-71	0.425546	0.448	0.017	9.06503e-67	Granular	ZBTB34
2.68665e-70	2.41109	0.828	0.065	5.7059e-66	Granular	ECM1
4.44665e-68	0.947817	0.448	0.018	9.4438e-64	Granular	CTD-2017D11.1
5.99588e-68	1.62242	0.828	0.067	1.27341e-63	Granular	CDC34
1.0206e-66	0.417031	0.379	0.013	2.16754e-62	Granular	CPE
3.98771e-65	0.758726	0.448	0.019	8.4691e-61	Granular	SLURP1
1.99974e-62	1.45978	0.897	0.085	4.24705e-58	Granular	POF1B
7.60746e-62	2.41045	0.897	0.09	1.61567e-57	Granular	KLK5
2.46793e-61	0.398049	0.379	0.014	5.2414e-57	Granular	TGFA
1.24602e-60	0.351159	0.483	0.022	2.64629e-56	Granular	ZNF726
1.65451e-60	0.46351	0.448	0.02	3.51385e-56	Granular	NKPD1
4.74408e-60	1.16149	0.793	0.067	1.00755e-55	Granular	SNX24
8.49705e-59	0.622622	0.621	0.039	1.8046e-54	Granular	MAP3K9
1.024e-58	0.576173	0.517	0.027	2.17478e-54	Granular	ABCG1
2.39249e-57	0.653101	0.69	0.049	5.08118e-53	Granular	GRAMD1C
6.54184e-57	1.58638	0.897	0.091	1.38936e-52	Granular	LY6G6C
1.53104e-56	2.10477	0.931	0.108	3.25161e-52	Granular	MAP1LC3A
2.32818e-56	3.30348	0.828	0.082	4.94458e-52	Granular	GLRX
4.041e-56	1.93871	0.828	0.083	8.58227e-52	Granular	IDE
2.67083e-54	0.399132	0.517	0.028	5.67231e-50	Granular	IL16
2.9025e-53	0.903757	0.793	0.071	6.16432e-49	Granular	RDH13
5.90267e-53	1.35568	0.897	0.104	1.25361e-48	Granular	CHMP4C
2.78318e-52	0.428946	0.448	0.023	5.91091e-48	Granular	LSM11
4.51731e-52	1.3327	0.793	0.077	9.59386e-48	Granular	AIF1L
6.88447e-51	2.50456	0.828	0.093	1.46212e-46	Granular	CTSV
6.26001e-50	0.759132	0.69	0.057	1.3295e-45	Granular	ABCA12
1.15555e-49	1.29598	0.828	0.092	2.45416e-45	Granular	AC025335.1
3.60384e-49	1.15637	0.759	0.076	7.65383e-45	Granular	CES4A
4.05163e-49	1.03998	0.759	0.075	8.60485e-45	Granular	KLHL18
4.7951e-49	0.417384	0.379	0.017	1.01838e-44	Granular	SLC9A3R2
4.80901e-49	1.20339	0.931	0.123	1.02134e-44	Granular	PPIF
3.0283e-48	1.31163	0.759	0.079	6.4315e-44	Granular	SDCBP2
4.77096e-48	0.301206	0.414	0.021	1.01326e-43	Granular	HLA-DMA
6.80779e-48	0.563177	0.552	0.037	1.44584e-43	Granular	CNNM4
6.91457e-48	0.990817	0.759	0.077	1.46852e-43	Granular	CSGALNACT2
2.52571e-47	1.31398	0.862	0.106	5.36409e-43	Granular	MTHFD2L
1.13588e-46	0.398716	0.414	0.022	2.41239e-42	Granular	RP11-10L12.4
1.13847e-46	1.2552	0.793	0.09	2.41789e-42	Granular	C2orf54
1.60265e-45	0.503504	0.414	0.023	3.40371e-41	Granular	ARHGAP26
6.22522e-45	0.956076	0.793	0.088	1.32211e-40	Granular	ACAD8
9.83419e-45	1.18409	0.862	0.11	2.08858e-40	Granular	ZNF675
2.50203e-44	1.52903	0.931	0.137	5.31381e-40	Granular	SERPINB8
2.9641e-44	7.17362	0.931	0.145	6.29516e-40	Granular	LOR
1.11874e-41	0.634328	0.655	0.059	2.37599e-37	Granular	ACPP
4.35652e-41	0.862734	0.69	0.069	9.25237e-37	Granular	PLEKHM1
1.25097e-40	0.860169	0.724	0.08	2.65682e-36	Granular	CORO2A
3.0017e-40	0.254392	0.31	0.014	6.37501e-36	Granular	B3GNTL1
5.87045e-40	0.395712	0.379	0.021	1.24677e-35	Granular	GTPBP2
6.19056e-40	1.4525	0.724	0.085	1.31475e-35	Granular	RP11-467L13.7
8.6811e-40	0.770175	0.931	0.13	1.84369e-35	Granular	MLLT4
3.69311e-39	0.470558	0.517	0.039	7.84344e-35	Granular	HDAC4
1.12664e-38	0.827051	0.655	0.07	2.39276e-34	Granular	ETV7
2.25126e-38	0.626954	0.448	0.031	4.78123e-34	Granular	DIAPH3
4.07931e-38	0.740166	0.621	0.06	8.66363e-34	Granular	SGPL1
9.79357e-38	0.708573	0.414	0.028	2.07996e-33	Granular	PLCD3
1.68918e-37	3.10047	0.931	0.165	3.58749e-33	Granular	HPGD
3.2897e-37	0.427011	0.483	0.036	6.98667e-33	Granular	MTHFD2
1.23832e-36	2.17215	0.828	0.13	2.62993e-32	Granular	YOD1
2.38862e-36	0.566754	0.379	0.023	5.07294e-32	Granular	SOD3
2.99145e-36	0.45022	0.621	0.058	6.35323e-32	Granular	MINPP1
4.53168e-36	0.729555	0.621	0.063	9.62437e-32	Granular	MCU
4.7777e-36	0.52458	0.552	0.05	1.01469e-31	Granular	EPN3
4.79071e-36	0.349618	0.483	0.036	1.01745e-31	Granular	KIFC3
5.98908e-36	0.654146	0.621	0.063	1.27196e-31	Granular	ATP11A
6.22118e-36	0.603063	0.414	0.029	1.32125e-31	Granular	TMPRSS13
1.53996e-34	0.49401	0.276	0.013	3.27056e-30	Granular	FAM101B
4.41666e-34	0.290612	0.31	0.017	9.38011e-30	Granular	TBC1D9
5.14847e-34	0.478631	0.448	0.034	1.09343e-29	Granular	PFKFB2
1.99587e-33	0.823008	0.621	0.069	4.23883e-29	Granular	GAS7
3.62662e-33	0.355427	0.448	0.034	7.70221e-29	Granular	CRISPLD2
4.96537e-33	1.50396	0.828	0.145	1.05455e-28	Granular	CNST
2.01707e-32	0.639706	0.724	0.089	4.28384e-28	Granular	C1orf116
2.65686e-32	1.49946	0.862	0.163	5.64264e-28	Granular	CPA4
4.775e-32	0.416932	0.448	0.035	1.01411e-27	Granular	AC007246.3
7.05099e-32	0.689625	0.655	0.077	1.49749e-27	Granular	CSNK2A2
2.05381e-31	3.16822	0.966	0.242	4.36187e-27	Granular	SPINK5
2.47967e-31	1.38467	0.862	0.168	5.26633e-27	Granular	BLMH
2.88045e-31	0.907139	0.828	0.136	6.1175e-27	Granular	ANKRD13C
3.5952e-31	0.466388	0.483	0.044	7.63549e-27	Granular	SH3BP5L
1.35677e-30	0.930893	0.793	0.124	2.8815e-26	Granular	LPCAT2
3.61508e-30	2.28639	0.966	0.24	7.6777e-26	Granular	TMEM40
9.32543e-30	1.97746	0.966	0.267	1.98054e-25	Granular	UCHL3
1.37725e-29	0.37385	0.379	0.028	2.92501e-25	Granular	GBA2
1.49438e-29	1.13028	0.759	0.126	3.17377e-25	Granular	SFT2D2
2.34436e-29	0.805414	0.69	0.097	4.97896e-25	Granular	GFOD2
3.13583e-29	1.18402	0.414	0.035	6.65987e-25	Granular	S100A7
6.24126e-29	1.13646	0.931	0.194	1.32552e-24	Granular	ORMDL2
7.40191e-29	0.678551	0.655	0.084	1.57202e-24	Granular	AKTIP
1.52572e-28	1.23339	0.862	0.182	3.24031e-24	Granular	CHIC2
1.54986e-28	0.500724	0.552	0.06	3.2916e-24	Granular	URB1-AS1
2.33033e-28	0.273777	0.31	0.02	4.94916e-24	Granular	FAM109A
2.64862e-28	0.502883	0.448	0.042	5.62514e-24	Granular	ABHD8
5.9826e-28	0.566524	0.517	0.055	1.27059e-23	Granular	AMPD3
7.96988e-28	0.72819	0.69	0.097	1.69264e-23	Granular	RASSF5
1.94881e-27	0.365591	0.345	0.026	4.13889e-23	Granular	BSPRY
2.03116e-27	0.967201	0.966	0.219	4.31378e-23	Granular	PVRL4
2.06603e-27	0.829237	0.793	0.133	4.38782e-23	Granular	TSPAN5
7.88684e-27	0.410557	0.414	0.037	1.67501e-22	Granular	ALDH5A1
7.94856e-26	1.33274	0.931	0.222	1.68812e-21	Granular	UGCG
1.35433e-25	0.32379	0.31	0.022	2.87633e-21	Granular	HS3ST6
1.56715e-25	3.5193	1	0.399	3.32831e-21	Granular	SBSN
1.75396e-25	0.858687	0.759	0.141	3.72506e-21	Granular	MICU1
1.94772e-25	0.387323	0.31	0.022	4.13657e-21	Granular	RP11-356I2.4
2.38833e-25	0.702624	0.655	0.097	5.07234e-21	Granular	RP11-390E23.6
2.82254e-25	0.526268	0.517	0.06	5.99451e-21	Granular	PI4K2A
2.91913e-25	0.425248	0.483	0.051	6.19965e-21	Granular	SMOX
3.22266e-25	1.49943	0.759	0.154	6.84428e-21	Granular	MAPK8
1.1093e-24	1.42376	0.793	0.176	2.35593e-20	Granular	CSNK1E
1.37773e-24	1.11595	0.483	0.057	2.92602e-20	Granular	SERPINB3
1.40642e-24	0.893686	0.793	0.148	2.98695e-20	Granular	DDA1
1.88154e-24	0.384541	0.448	0.046	3.99602e-20	Granular	RGP1
3.57973e-24	1.23522	0.724	0.134	7.60264e-20	Granular	SERPINB7
3.63006e-24	0.738512	0.759	0.136	7.70953e-20	Granular	ANKRD13A
5.34381e-24	0.811834	0.621	0.098	1.13492e-19	Granular	GATB
7.82789e-24	0.834137	0.724	0.126	1.66249e-19	Granular	EGLN3
1.08184e-23	0.984004	0.793	0.175	2.29762e-19	Granular	PLK3
1.25373e-23	0.961081	0.793	0.18	2.66267e-19	Granular	WDR45
1.48868e-23	0.332159	0.448	0.046	3.16166e-19	Granular	WDR53
3.78946e-23	0.541536	0.552	0.074	8.04806e-19	Granular	SLC19A2
3.88454e-23	0.586656	0.448	0.051	8.24998e-19	Granular	FBXO45
3.99893e-23	1.14314	0.862	0.232	8.49293e-19	Granular	PDLIM2
4.39857e-23	0.422287	0.655	0.094	9.34169e-19	Granular	NSF
9.59391e-23	0.418315	0.517	0.062	2.03755e-18	Granular	MDFIC
1.01413e-22	0.786853	0.724	0.14	2.1538e-18	Granular	SMIM4
1.36184e-22	0.630884	0.621	0.099	2.89227e-18	Granular	R3HCC1L
1.67015e-22	0.864672	0.379	0.038	3.54705e-18	Granular	DEGS2
2.25586e-22	0.265591	0.483	0.054	4.79099e-18	Granular	CKMT2-AS1
4.03344e-22	0.80699	0.828	0.2	8.56621e-18	Granular	STK24
5.23342e-22	0.318335	0.31	0.026	1.11147e-17	Granular	HOMER2
5.29384e-22	0.691605	0.759	0.148	1.12431e-17	Granular	GRAMD3
8.70368e-22	0.316439	0.414	0.043	1.84849e-17	Granular	DENND5A
1.54231e-21	0.270454	0.276	0.021	3.27556e-17	Granular	VASN
2.13057e-21	2.91093	1	0.626	4.5249e-17	Granular	CTNNBIP1
2.21101e-21	0.655701	0.759	0.141	4.69574e-17	Granular	SEC14L1
2.46051e-21	0.889424	0.586	0.095	5.22563e-17	Granular	NTHL1
2.79143e-21	0.764298	0.724	0.137	5.92844e-17	Granular	KCTD5
2.86426e-21	0.857635	0.724	0.149	6.08312e-17	Granular	MSMO1
4.7631e-21	0.707706	0.414	0.047	1.01159e-16	Granular	KLK7
5.41084e-21	0.412542	0.586	0.085	1.14915e-16	Granular	ZNF254
7.21361e-21	0.290984	0.448	0.051	1.53203e-16	Granular	TMEM127
7.9702e-21	1.44634	0.793	0.218	1.69271e-16	Granular	ZRANB1
9.19766e-21	2.86482	1	0.778	1.9534e-16	Granular	KRTDAP
1.01602e-20	0.296789	0.31	0.027	2.15782e-16	Granular	SCNN1B
1.1888e-20	0.934312	0.931	0.252	2.52477e-16	Granular	ABHD5
1.27601e-20	0.326382	0.448	0.052	2.71e-16	Granular	C14orf132
1.28108e-20	1.2731	0.897	0.295	2.72075e-16	Granular	TEX264
1.38499e-20	0.685282	0.759	0.159	2.94143e-16	Granular	STK17A
2.46834e-20	1.37883	0.552	0.087	5.24225e-16	Granular	SPRR1B
2.59632e-20	0.332888	0.414	0.047	5.51406e-16	Granular	FYN
2.80818e-20	1.03574	0.759	0.156	5.96401e-16	Granular	ABHD17B
2.87138e-20	1.12204	0.655	0.133	6.09823e-16	Granular	MSRB1
3.19075e-20	0.802914	0.828	0.216	6.77651e-16	Granular	KLK8
3.66891e-20	0.63905	0.552	0.085	7.79204e-16	Granular	PINK1
3.89785e-20	0.491341	0.586	0.087	8.27825e-16	Granular	PTPN3
5.05701e-20	1.88049	0.724	0.148	1.07401e-15	Granular	S100A9
8.29038e-20	0.457589	0.379	0.041	1.76071e-15	Granular	AKR1C3
9.35654e-20	0.405452	0.517	0.073	1.98714e-15	Granular	TMCC1
1.09574e-19	0.308834	0.448	0.054	2.32712e-15	Granular	PROM2
1.40001e-19	0.945747	0.931	0.331	2.97334e-15	Granular	CREG1
1.75371e-19	2.07508	0.862	0.332	3.72453e-15	Granular	NT5C3A
1.75406e-19	0.433768	0.483	0.065	3.72527e-15	Granular	ULK1
1.94668e-19	0.393311	0.414	0.047	4.13435e-15	Granular	HIST1H2BG
1.97233e-19	0.562167	0.621	0.111	4.18884e-15	Granular	CENPT
2.62714e-19	0.268921	0.517	0.069	5.57952e-15	Granular	STRIP1
6.02587e-19	0.823695	0.759	0.175	1.27977e-14	Granular	SNAP29
6.93401e-19	2.36227	1	0.455	1.47264e-14	Granular	CALML5
7.37773e-19	0.841387	0.724	0.173	1.56688e-14	Granular	PRSS8
8.42033e-19	0.31647	0.414	0.05	1.78831e-14	Granular	QSOX1
8.72716e-19	0.263771	0.414	0.048	1.85347e-14	Granular	CITED4
8.84214e-19	0.301684	0.448	0.057	1.87789e-14	Granular	C11orf71
1.00588e-18	1.04524	0.828	0.255	2.13628e-14	Granular	TMEM41B
1.17782e-18	1.82508	0.897	0.381	2.50146e-14	Granular	BNIP3L
1.43398e-18	1.01	0.621	0.123	3.04549e-14	Granular	PRSS3
1.59982e-18	0.559897	0.483	0.067	3.39769e-14	Granular	IFI30
2.0687e-18	0.712027	0.621	0.115	4.39351e-14	Granular	SULT2B1
2.07792e-18	0.808116	0.655	0.123	4.41309e-14	Granular	SLC31A2
2.4332e-18	0.519515	0.759	0.159	5.16762e-14	Granular	SVIP
2.633e-18	0.978907	0.828	0.272	5.59197e-14	Granular	CLN8
3.22807e-18	0.474517	0.621	0.107	6.85577e-14	Granular	RASAL2
3.60697e-18	1.28833	0.862	0.309	7.66049e-14	Granular	HSBP1L1
3.79362e-18	0.363801	0.448	0.061	8.05688e-14	Granular	TTPAL
3.86723e-18	1.36248	0.862	0.331	8.21323e-14	Granular	SERINC3
3.98756e-18	2.84413	0.966	0.59	8.46879e-14	Granular	CSTA
5.63957e-18	0.919563	0.966	0.323	1.19773e-13	Granular	ATOX1
5.89992e-18	1.25708	0.759	0.222	1.25303e-13	Granular	HEXB
6.94073e-18	0.317811	0.414	0.052	1.47407e-13	Granular	DENND2D
7.37272e-18	1.25784	0.897	0.328	1.56582e-13	Granular	SREK1IP1
9.20409e-18	2.46076	0.966	0.57	1.95476e-13	Granular	IL18
1.02023e-17	1.19461	1	0.559	2.16676e-13	Granular	GLTP
1.05427e-17	1.10892	0.793	0.246	2.23905e-13	Granular	TIAM1
1.3555e-17	0.251373	0.31	0.031	2.87882e-13	Granular	WNT7A
1.5397e-17	0.661564	0.621	0.127	3.27001e-13	Granular	PGP
2.27461e-17	0.875554	0.793	0.222	4.83082e-13	Granular	TMEM57
2.34859e-17	0.484896	0.552	0.093	4.98793e-13	Granular	PARD6B
2.81991e-17	1.91026	0.931	0.555	5.98892e-13	Granular	H2AFJ
2.90412e-17	0.325616	0.552	0.085	6.16776e-13	Granular	SLCO4A1
3.67734e-17	0.628508	0.552	0.099	7.80994e-13	Granular	SLC31A1
3.81261e-17	0.86911	0.793	0.224	8.09723e-13	Granular	MAP7
4.11263e-17	0.713455	0.655	0.136	8.7344e-13	Granular	HIST1H2AC
4.98497e-17	0.350706	0.414	0.055	1.05871e-12	Granular	SH2D4A
5.00758e-17	0.791297	0.724	0.182	1.06351e-12	Granular	CHCHD7
6.2298e-17	0.648755	0.724	0.156	1.32308e-12	Granular	CPEB4
6.99335e-17	0.671106	0.862	0.252	1.48525e-12	Granular	CFLAR
8.244e-17	1.09585	0.897	0.355	1.75086e-12	Granular	SSFA2
1.66646e-16	0.365481	0.379	0.047	3.53922e-12	Granular	ZNF846
1.86154e-16	0.499549	0.552	0.099	3.95353e-12	Granular	TOM1
1.91228e-16	0.488129	0.655	0.13	4.0613e-12	Granular	INSIG1
1.92303e-16	2.29814	0.966	0.666	4.08413e-12	Granular	GABARAPL2
2.06791e-16	0.528394	0.552	0.1	4.39182e-12	Granular	PLXNB2
2.36898e-16	0.619283	0.655	0.153	5.03124e-12	Granular	PTRH1
2.70581e-16	1.22537	0.862	0.375	5.74659e-12	Granular	ZFAND6
2.85813e-16	0.277663	0.31	0.034	6.07011e-12	Granular	TRPV3
2.92706e-16	1.25331	0.862	0.313	6.21649e-12	Granular	UBE2R2
4.53722e-16	1.54261	0.862	0.431	9.63616e-12	Granular	NRDC
5.38436e-16	0.267863	0.276	0.028	1.14353e-11	Granular	CUEDC1
8.4345e-16	0.427704	0.448	0.07	1.79132e-11	Granular	RNF185
9.83119e-16	1.26545	0.828	0.331	2.08795e-11	Granular	WIPI2
1.04842e-15	0.815072	0.828	0.284	2.22663e-11	Granular	MCUR1
1.05327e-15	2.186	0.862	0.397	2.23693e-11	Granular	UBL3
1.10349e-15	0.57645	0.724	0.176	2.34359e-11	Granular	RMND5A
1.28365e-15	0.69284	0.759	0.199	2.72623e-11	Granular	YPEL3
1.36984e-15	0.652605	0.862	0.224	2.90927e-11	Granular	THUMPD3-AS1
1.51398e-15	0.718127	0.69	0.183	3.21539e-11	Granular	APPL2
1.56716e-15	1.29778	0.828	0.321	3.32834e-11	Granular	CCSER2
1.58747e-15	0.289336	0.379	0.05	3.37146e-11	Granular	ALS2
1.84687e-15	0.993416	0.862	0.315	3.92238e-11	Granular	STXBP6
1.9012e-15	1.29288	0.897	0.507	4.03777e-11	Granular	PGRMC2
1.91818e-15	0.318031	0.448	0.067	4.07383e-11	Granular	PTK6
2.19902e-15	0.402338	0.724	0.15	4.67028e-11	Granular	STARD5
2.94154e-15	1.26433	0.931	0.574	6.24725e-11	Granular	DYNLRB1
3.14191e-15	0.569917	0.655	0.138	6.67279e-11	Granular	EGR3
3.52626e-15	1.37348	0.828	0.375	7.48907e-11	Granular	LYPLA1
4.0163e-15	0.955091	1	0.872	8.52981e-11	Granular	PPDPF
4.63662e-15	0.831193	0.828	0.295	9.84725e-11	Granular	MAP3K8
5.75068e-15	0.28284	0.345	0.044	1.22133e-10	Granular	NOP14-AS1
6.17588e-15	0.340382	0.483	0.078	1.31163e-10	Granular	USP6NL
6.28547e-15	0.559634	0.517	0.097	1.33491e-10	Granular	LRCH1
6.92336e-15	0.483085	0.517	0.097	1.47038e-10	Granular	OGDH
8.01823e-15	1.30493	0.862	0.428	1.70291e-10	Granular	DUSP14
1.07792e-14	0.347604	0.448	0.072	2.28928e-10	Granular	EPG5
1.93217e-14	1.30312	0.966	0.877	4.10354e-10	Granular	NDUFA4
1.96872e-14	0.50031	0.379	0.059	4.18117e-10	Granular	TEX2
1.97608e-14	0.43769	0.345	0.046	4.1968e-10	Granular	SERPINB13
1.99942e-14	0.257995	0.414	0.061	4.24637e-10	Granular	MAPK3
2.08774e-14	1.19927	1	0.839	4.43393e-10	Granular	UBE2D3
2.10871e-14	0.861467	0.69	0.202	4.47848e-10	Granular	SNX9
2.19731e-14	0.937724	0.759	0.272	4.66665e-10	Granular	CRIPT
2.26601e-14	0.88037	0.828	0.319	4.81255e-10	Granular	TPD52L1
2.82469e-14	0.942913	0.897	0.406	5.99907e-10	Granular	UBE2K
3.13368e-14	0.275433	0.276	0.031	6.65531e-10	Granular	BCR
3.62756e-14	1.03514	0.966	0.732	7.70421e-10	Granular	PRDX6
4.1646e-14	0.673989	0.793	0.244	8.84478e-10	Granular	WDR26
4.53555e-14	0.930737	0.793	0.278	9.63261e-10	Granular	MAP2K3
5.79343e-14	0.651979	0.759	0.21	1.23041e-09	Granular	HMOX2
7.28297e-14	0.29637	0.276	0.032	1.54676e-09	Granular	A2ML1
7.57765e-14	0.35246	0.586	0.118	1.60934e-09	Granular	TRIM25
7.58446e-14	0.449039	0.552	0.111	1.61079e-09	Granular	ZNF83
9.0093e-14	0.777902	0.793	0.248	1.9134e-09	Granular	OSBPL1A
9.33121e-14	0.399239	0.655	0.141	1.98176e-09	Granular	DLGAP4
1.01498e-13	0.987933	0.862	0.446	2.15562e-09	Granular	RAB5A
1.29565e-13	0.949007	0.793	0.292	2.7517e-09	Granular	ID4
1.59737e-13	0.853864	0.897	0.349	3.39249e-09	Granular	GOLGA7
1.59755e-13	0.543688	0.655	0.162	3.39288e-09	Granular	STAM
2.24541e-13	0.538291	0.414	0.071	4.76879e-09	Granular	TRMO
2.64022e-13	0.832845	0.621	0.164	5.6073e-09	Granular	EMB
2.86809e-13	0.654165	0.69	0.191	6.09126e-09	Granular	STK4
3.10926e-13	0.579625	0.586	0.142	6.60344e-09	Granular	SASH1
4.42086e-13	1.10817	0.828	0.357	9.38902e-09	Granular	IL1R2
4.94494e-13	1.06048	0.655	0.187	1.05021e-08	Granular	PRELID3B
5.21099e-13	0.409254	0.345	0.051	1.10671e-08	Granular	MPZL3
5.69617e-13	0.618783	0.828	0.264	1.20975e-08	Granular	NRBF2
5.80522e-13	1.82911	0.966	0.742	1.23291e-08	Granular	MAP1LC3B
5.85374e-13	0.290979	0.448	0.078	1.24322e-08	Granular	DIRC2
7.61781e-13	0.264156	0.31	0.042	1.61787e-08	Granular	SPTLC3
7.81862e-13	0.345303	0.483	0.09	1.66052e-08	Granular	KIAA0355
8.00632e-13	0.743442	0.966	0.379	1.70038e-08	Granular	MIEN1
8.77243e-13	0.743249	0.621	0.184	1.86309e-08	Granular	GM2A
8.98507e-13	1.38922	0.897	0.58	1.90825e-08	Granular	CITED2
1.02628e-12	1.09063	0.966	0.58	2.17962e-08	Granular	TOB1
1.03591e-12	0.362124	0.414	0.072	2.20007e-08	Granular	AP1B1
1.05952e-12	0.352056	0.414	0.071	2.25021e-08	Granular	DOCK9
1.38804e-12	0.926298	0.483	0.101	2.94793e-08	Granular	WFDC5
1.39753e-12	0.264307	0.379	0.059	2.96807e-08	Granular	TCP11L2
1.42003e-12	0.847974	0.966	0.567	3.01586e-08	Granular	MMADHC
1.46384e-12	1.024	0.897	0.645	3.1089e-08	Granular	PRELID1
1.58043e-12	0.748423	0.759	0.255	3.35651e-08	Granular	GAN
2.12471e-12	0.540627	0.759	0.22	4.51247e-08	Granular	SPCS3
2.1742e-12	0.922826	0.724	0.238	4.61756e-08	Granular	IER5
2.23558e-12	0.966897	0.966	0.798	4.74793e-08	Granular	CLTB
2.24553e-12	0.96237	1	0.971	4.76906e-08	Granular	DYNLL1
2.65064e-12	0.296134	0.379	0.062	5.62943e-08	Granular	INTS7
3.11104e-12	0.515033	0.517	0.121	6.60723e-08	Granular	NIPAL2
4.02062e-12	0.762679	0.655	0.209	8.53899e-08	Granular	REEP3
6.36001e-12	0.653563	0.862	0.321	1.35074e-07	Granular	C6orf132
8.2759e-12	0.402436	0.586	0.139	1.75764e-07	Granular	SLC35F5
8.83256e-12	1.54061	0.862	0.483	1.87586e-07	Granular	GGCT
9.41041e-12	1.01647	0.966	0.82	1.99858e-07	Granular	CAST
1.321e-11	0.350848	0.414	0.077	2.80554e-07	Granular	WDR83
1.34051e-11	1.23769	0.793	0.368	2.84698e-07	Granular	TXNRD1
1.61503e-11	0.468813	0.655	0.174	3.43001e-07	Granular	TEAD1
2.10387e-11	0.52079	0.552	0.131	4.4682e-07	Granular	INSIG2
2.53131e-11	0.839736	0.828	0.412	5.376e-07	Granular	ORMDL1
2.6398e-11	0.876057	0.862	0.54	5.6064e-07	Granular	TALDO1
3.26034e-11	0.377738	0.31	0.047	6.92431e-07	Granular	HK2
5.22292e-11	0.434832	0.586	0.153	1.10924e-06	Granular	ARHGAP32
6.0789e-11	0.282424	0.414	0.08	1.29104e-06	Granular	C15orf41
6.27735e-11	0.640565	0.31	0.05	1.33318e-06	Granular	SPTSSB
1.02219e-10	0.89853	0.655	0.239	2.17092e-06	Granular	MYO6
1.09957e-10	0.250428	0.276	0.039	2.33527e-06	Granular	HIP1R
1.25024e-10	0.280362	0.379	0.068	2.65525e-06	Granular	ALDH3B2
1.34991e-10	0.277654	0.448	0.092	2.86694e-06	Granular	PTPRE
1.39648e-10	0.424252	0.724	0.22	2.96584e-06	Granular	GABARAPL1
1.67275e-10	0.398868	0.517	0.117	3.55259e-06	Granular	KLHDC10
1.9174e-10	1.23055	0.69	0.275	4.07217e-06	Granular	RAB11FIP1
2.56464e-10	0.409428	0.517	0.12	5.44679e-06	Granular	MXD1
3.25087e-10	0.326639	0.448	0.096	6.90419e-06	Granular	FKBP15
3.28628e-10	0.298745	0.552	0.126	6.9794e-06	Granular	HIST2H2BE
3.55432e-10	0.385712	0.483	0.12	7.54866e-06	Granular	MAPKAPK3
4.1245e-10	0.31279	0.483	0.11	8.75962e-06	Granular	ADAM9
4.16783e-10	0.654925	0.586	0.17	8.85163e-06	Granular	SORD
4.20596e-10	0.42776	0.517	0.122	8.93263e-06	Granular	DUSP5
5.34969e-10	0.34638	0.345	0.066	1.13617e-05	Granular	ACOT8
5.35006e-10	0.337952	0.517	0.124	1.13625e-05	Granular	PPP1R13B
5.73958e-10	0.772137	0.759	0.363	1.21897e-05	Granular	SPSB3
7.24114e-10	0.764704	0.759	0.346	1.53787e-05	Granular	AHCYL1
7.71124e-10	0.389593	0.621	0.168	1.63771e-05	Granular	FAM214A
7.90793e-10	0.570079	0.931	0.46	1.67949e-05	Granular	HMGA1
9.93675e-10	0.680314	0.724	0.288	2.11037e-05	Granular	LYRM5
1.01976e-09	1.0529	1	0.945	2.16576e-05	Granular	DMKN
1.48456e-09	0.415929	0.586	0.173	3.15292e-05	Granular	UBE2J1
2.46805e-09	0.43127	0.552	0.145	5.24165e-05	Granular	FAM110A
2.51268e-09	0.277603	0.483	0.112	5.33643e-05	Granular	SLC25A13
3.54701e-09	0.594905	0.759	0.306	7.53315e-05	Granular	PELI1
3.62459e-09	0.714638	0.897	0.475	7.6979e-05	Granular	DENND2C
4.49248e-09	0.715409	0.655	0.26	9.54112e-05	Granular	SMS
4.6393e-09	1.12393	0.793	0.573	9.85295e-05	Granular	ARID5B
4.91726e-09	0.285764	0.414	0.089	0.000104433	Granular	DDX60
4.98924e-09	0.352479	0.448	0.111	0.000105962	Granular	KAZN
5.17802e-09	0.699766	0.931	0.506	0.000109971	Granular	POLR2K
5.22354e-09	0.265139	0.276	0.047	0.000110938	Granular	SLC25A16
5.68256e-09	0.894528	0.862	0.486	0.000120686	Granular	CSNK2B
7.51141e-09	0.691005	0.931	0.59	0.000159527	Granular	UFC1
7.96365e-09	0.739344	0.552	0.168	0.000169132	Granular	SLPI
8.84342e-09	0.321647	0.621	0.183	0.000187817	Granular	UBE4B
8.90839e-09	0.266511	0.345	0.067	0.000189196	Granular	ERN1
9.0203e-09	0.722455	0.897	0.796	0.000191573	Granular	COX7B
1.25478e-08	0.554937	0.448	0.128	0.000266489	Granular	KIAA0930
1.44549e-08	0.30225	0.448	0.111	0.000306994	Granular	LYRM1
1.62828e-08	0.369219	0.69	0.226	0.000345815	Granular	MAOA
1.67886e-08	0.315783	0.31	0.061	0.000356555	Granular	HIST1H2BD
1.78744e-08	0.469279	0.897	0.456	0.000379615	Granular	PSMC3
1.83159e-08	0.579419	0.724	0.322	0.000388993	Granular	LARP1
1.97038e-08	0.356272	0.414	0.101	0.000418468	Granular	CARS
2.36097e-08	0.402766	0.724	0.257	0.000501423	Granular	PET100
2.52516e-08	0.66109	0.759	0.346	0.000536295	Granular	UBE2H
3.01843e-08	0.325709	0.621	0.179	0.000641054	Granular	DHX32
4.02771e-08	0.322662	0.69	0.219	0.000855405	Granular	TJP1
4.82036e-08	0.445395	0.759	0.299	0.00102375	Granular	COX17
4.84794e-08	0.323595	0.414	0.103	0.0010296	Granular	MAP4K3
5.98329e-08	0.858874	0.69	0.348	0.00127073	Granular	DHX15
6.0103e-08	0.44276	0.621	0.225	0.00127647	Granular	WASL
6.53659e-08	0.66193	0.862	0.513	0.00138824	Granular	RBBP6
6.67826e-08	0.550963	0.966	0.552	0.00141833	Granular	HEBP2
6.69831e-08	0.337191	0.448	0.116	0.00142259	Granular	AKT1S1
7.64485e-08	0.470562	0.552	0.179	0.00162361	Granular	CMC1
8.99035e-08	0.649965	0.897	0.628	0.00190937	Granular	TCEB1
1.19076e-07	0.256688	0.448	0.115	0.00252893	Granular	CAMK1D
1.52653e-07	0.741074	0.379	0.095	0.00324203	Granular	ELOVL4
1.64663e-07	0.265969	0.31	0.064	0.00349711	Granular	SLC40A1
1.73822e-07	0.259855	0.414	0.103	0.00369163	Granular	PLEKHA8
1.95814e-07	0.295651	0.345	0.083	0.00415869	Granular	VARS
1.98274e-07	0.569095	0.517	0.196	0.00421095	Granular	CUL3
2.64185e-07	0.598894	0.897	0.48	0.00561077	Granular	EIF4G1
2.80049e-07	0.334389	0.414	0.106	0.00594769	Granular	MBD1
2.86011e-07	0.280962	0.517	0.149	0.0060743	Granular	NOL3
3.18361e-07	0.359286	0.31	0.071	0.00676135	Granular	PLBD1
3.74007e-07	0.659826	0.793	0.414	0.00794316	Granular	HECTD1
4.16735e-07	0.334581	0.517	0.169	0.00885061	Granular	PIP5K1A
5.23743e-07	0.465443	0.483	0.144	0.0111232	Granular	DHRS7
5.29927e-07	0.576942	0.724	0.351	0.0112546	Granular	MAPK13
5.72039e-07	0.360343	0.448	0.133	0.012149	Granular	LINC00685
6.93101e-07	0.646292	0.966	0.852	0.0147201	Granular	ZNF706
7.69761e-07	0.362951	0.448	0.135	0.0163482	Granular	IL6R
9.1013e-07	0.419508	0.448	0.144	0.0193293	Granular	AK1
9.15499e-07	0.771489	0.862	0.613	0.0194434	Granular	GADD45A
9.83436e-07	0.642287	0.966	0.851	0.0208862	Granular	SEPW1
1.59229e-06	0.284914	0.414	0.117	0.0338171	Granular	DESI1
1.69408e-06	0.347467	0.448	0.134	0.0359788	Granular	AADACL2
2.04916e-06	0.449248	0.793	0.4	0.04352	Granular	SYTL1
2.07686e-06	0.282913	0.517	0.156	0.0441084	Granular	AC013461.1
2.17253e-06	0.267842	0.276	0.065	0.0461401	Granular	FAM131A
2.47769e-06	0.343424	0.448	0.156	0.0526211	Granular	FAM207A
2.59807e-06	0.451706	0.69	0.29	0.0551779	Granular	TANK
2.78833e-06	0.388088	0.552	0.216	0.0592186	Granular	N4BP1
2.89644e-06	0.411615	0.793	0.445	0.0615146	Granular	ASAH1
3.09067e-06	0.518215	0.828	0.396	0.0656395	Granular	SSR3
3.14806e-06	0.29728	0.552	0.188	0.0668585	Granular	NABP1
3.42432e-06	0.670396	0.828	0.475	0.0727256	Granular	PNRC2
3.83516e-06	0.327871	0.586	0.223	0.0814512	Granular	TMEM131
4.00566e-06	0.553693	0.931	0.785	0.0850723	Granular	POMP
4.24684e-06	0.598281	0.69	0.371	0.0901945	Granular	PHACTR4
5.10637e-06	0.393129	0.759	0.346	0.108449	Granular	KIF1B
5.12442e-06	0.324281	0.621	0.246	0.108833	Granular	RAF1
5.21759e-06	0.250969	0.414	0.128	0.110811	Granular	PRKRIP1
5.45448e-06	0.612137	0.862	0.607	0.115842	Granular	KLK11
5.65727e-06	0.521744	0.586	0.236	0.120149	Granular	ARRDC4
5.69287e-06	0.527885	0.586	0.278	0.120905	Granular	ARAP2
5.76501e-06	0.391316	0.862	0.529	0.122437	Granular	C20orf24
5.78497e-06	0.381921	0.724	0.33	0.122861	Granular	WWTR1
6.55834e-06	0.511731	0.862	0.66	0.139286	Granular	NDFIP2
7.25527e-06	0.291854	0.586	0.221	0.154088	Granular	SLC20A2
7.85769e-06	0.490054	0.828	0.442	0.166882	Granular	TOP1
8.57457e-06	0.59535	0.862	0.543	0.182107	Granular	YTHDC1
1.13284e-05	0.419585	0.759	0.398	0.240593	Granular	IDI1
1.15653e-05	0.450911	0.862	0.484	0.245623	Granular	OSER1
1.18931e-05	0.346876	0.621	0.247	0.252586	Granular	LRP10
1.19863e-05	0.265053	0.552	0.187	0.254564	Granular	CLK3
1.28848e-05	0.251196	0.345	0.095	0.273648	Granular	ANKH
1.46454e-05	0.406114	0.759	0.403	0.311039	Granular	RER1
1.539e-05	0.30638	0.586	0.233	0.326853	Granular	RAB9A
1.6121e-05	0.513055	0.862	0.608	0.342378	Granular	UBE2L3
1.70065e-05	0.29063	0.483	0.17	0.361184	Granular	USP38
1.72559e-05	0.75828	0.414	0.152	0.36648	Granular	SCEL
1.9538e-05	0.504351	0.897	0.596	0.414949	Granular	SEC62
1.96794e-05	0.49556	0.828	0.513	0.417951	Granular	JUND
2.06711e-05	0.311591	0.483	0.162	0.439013	Granular	HERC4
2.30444e-05	0.361115	0.793	0.37	0.489416	Granular	SMIM14
2.5266e-05	0.253978	0.276	0.073	0.5366	Granular	EPHX3
2.61992e-05	0.309131	0.517	0.185	0.556418	Granular	ZCCHC9
3.10108e-05	0.397928	0.862	0.583	0.658608	Granular	GNAI3
3.20074e-05	0.813592	0.31	0.096	0.679773	Granular	SPATA5
3.20239e-05	0.389248	0.586	0.249	0.680124	Granular	WIPF2
3.86778e-05	0.257588	0.276	0.075	0.821439	Granular	TNFAIP8L1
4.30345e-05	0.251177	0.586	0.23	0.913968	Granular	ITSN2
4.99371e-05	0.257891	0.69	0.292	1	Granular	TUFT1
5.08943e-05	0.296652	0.621	0.262	1	Granular	SIKE1
6.20097e-05	0.271648	0.414	0.145	1	Granular	UBL7
6.27345e-05	0.335178	0.31	0.096	1	Granular	HSPB8
6.55661e-05	0.658163	0.966	0.71	1	Granular	SELK
6.92467e-05	0.310501	0.966	0.751	1	Granular	SBDS
9.12454e-05	0.580989	1	0.777	1	Granular	SHFM1
9.63604e-05	0.643353	0.69	0.339	1	Granular	CMTM6
0.000108557	0.490367	0.793	0.475	1	Granular	CHMP2B
0.000138757	0.45692	0.586	0.27	1	Granular	ZFAND2A
0.000142902	0.290162	0.448	0.176	1	Granular	CAB39
0.000147555	0.288026	0.621	0.291	1	Granular	ZBTB43
0.000158532	0.364554	0.69	0.424	1	Granular	NDUFA13
0.000178973	0.382988	0.655	0.336	1	Granular	FOXO3
0.000205013	0.270401	0.69	0.354	1	Granular	PSMC2
0.000210933	0.329277	0.621	0.299	1	Granular	ROMO1
0.000212211	0.381099	0.69	0.33	1	Granular	NUDT4
0.000286439	0.323774	0.552	0.255	1	Granular	SPATS2L
0.000299275	0.517678	0.621	0.315	1	Granular	TAOK1
0.000315597	0.352266	0.759	0.39	1	Granular	AVPI1
0.000340719	0.25492	0.552	0.242	1	Granular	PPL
0.000364118	0.387821	0.759	0.543	1	Granular	NDUFA12
0.000553717	0.355897	1	0.962	1	Granular	PABPC1
0.00072986	0.259106	0.517	0.256	1	Granular	FOSL2
0.000777924	0.340386	0.69	0.43	1	Granular	ADIPOR1
0.000816911	0.268415	0.448	0.191	1	Granular	DHRS4
0.000830876	0.357531	0.517	0.27	1	Granular	BRMS1
0.000968254	0.276038	0.621	0.324	1	Granular	ZNF655
0.000992989	0.263165	0.448	0.188	1	Granular	CMIP
0.00101613	0.472369	0.759	0.533	1	Granular	TMEM147
0.00110859	0.250248	0.517	0.248	1	Granular	NANS
0.00112084	0.300213	0.621	0.313	1	Granular	AIM1
0.0011684	0.259267	0.345	0.138	1	Granular	UBE2F
0.00122243	0.354037	0.621	0.35	1	Granular	ARIH1
0.0012962	0.324247	0.793	0.646	1	Granular	BZW1
0.00147589	0.302306	0.966	0.784	1	Granular	TCEB2
0.00182715	0.419908	0.552	0.316	1	Granular	MRPL21
0.00199338	0.386947	0.483	0.283	1	Granular	ATG101
0.00219375	0.427299	0.414	0.191	1	Granular	SDR16C5
0.00227102	0.732376	1	0.996	1	Granular	UBB
0.00227923	0.367755	0.31	0.133	1	Granular	CTD-2336O2.1
0.00233967	1.27471	0.655	0.395	1	Granular	TMEM45A
0.00238395	0.30889	0.621	0.309	1	Granular	CDV3
0.00244661	0.299072	0.966	0.872	1	Granular	EIF5
0.00301834	0.293176	0.759	0.552	1	Granular	ARPC5L
0.0039088	0.369779	0.724	0.565	1	Granular	TMOD3
0.00448287	0.373983	0.862	0.551	1	Granular	2021-03-07
0.0051089	0.405307	0.586	0.459	1	Granular	TSTD1
0.0056488	0.279421	0.448	0.233	1	Granular	C12orf29
0.00616617	0.25011	0.586	0.326	1	Granular	PSMD14
0.00732002	0.307682	0.724	0.542	1	Granular	JMJD1C
0.00881265	0.307119	0.31	0.144	1	Granular	CTSL
0	1.25417	0.75	0.015	0	Proinflammatory keratinocytes	TNFAIP2
2.46257e-119	1.07842	0.26	0.011	5.23001e-115	Proinflammatory keratinocytes	CCL20
2.70706e-84	2.28583	0.74	0.137	5.74926e-80	Proinflammatory keratinocytes	S100A8
2.1823e-78	2.47044	0.73	0.147	4.63477e-74	Proinflammatory keratinocytes	S100A9
1.64724e-58	1.729	0.99	0.42	3.4984e-54	Proinflammatory keratinocytes	CCL27
9.26255e-54	1.76664	0.91	0.403	1.96718e-49	Proinflammatory keratinocytes	SOD2
2.04021e-51	0.976026	0.74	0.21	4.333e-47	Proinflammatory keratinocytes	TYMP
1.21866e-49	0.724371	1	1	2.58818e-45	Proinflammatory keratinocytes	B2M
4.96328e-49	1.07071	0.48	0.085	1.0541e-44	Proinflammatory keratinocytes	ASPN
2.93023e-36	0.504117	0.48	0.103	6.22323e-32	Proinflammatory keratinocytes	PDZK1IP1
9.26574e-34	0.766671	0.76	0.286	1.96786e-29	Proinflammatory keratinocytes	TNFRSF12A
2.72073e-31	0.926251	1	0.934	5.77828e-27	Proinflammatory keratinocytes	NFKBIA
5.70045e-30	0.696723	0.98	0.823	1.21066e-25	Proinflammatory keratinocytes	HLA-C
1.45226e-27	0.407779	0.41	0.094	3.08432e-23	Proinflammatory keratinocytes	COL16A1
8.30323e-26	0.781865	0.95	0.693	1.76344e-21	Proinflammatory keratinocytes	EMP2
1.95901e-25	0.514423	0.43	0.11	4.16054e-21	Proinflammatory keratinocytes	BIRC3
4.17172e-25	0.631937	0.99	0.904	8.8599e-21	Proinflammatory keratinocytes	HLA-B
3.58549e-24	0.767804	0.5	0.157	7.61487e-20	Proinflammatory keratinocytes	KREMEN2
8.00057e-23	0.630319	1	0.943	1.69916e-18	Proinflammatory keratinocytes	SFN
1.27827e-22	0.856883	0.83	0.584	2.71479e-18	Proinflammatory keratinocytes	PSME2
2.9435e-22	0.366725	0.41	0.11	6.25142e-18	Proinflammatory keratinocytes	BID
1.54474e-21	0.422213	0.33	0.078	3.28073e-17	Proinflammatory keratinocytes	EGOT
3.49696e-21	0.751808	0.67	0.263	7.42684e-17	Proinflammatory keratinocytes	TNFAIP3
4.01427e-21	0.378899	0.38	0.1	8.52551e-17	Proinflammatory keratinocytes	NFKB2
1.25233e-20	0.542483	1	0.976	2.6597e-16	Proinflammatory keratinocytes	TMSB4X
2.97703e-20	0.799458	0.86	0.774	6.32263e-16	Proinflammatory keratinocytes	CSTB
4.83746e-20	0.502162	0.69	0.327	1.02738e-15	Proinflammatory keratinocytes	TAPBP
6.57733e-19	0.702865	0.75	0.446	1.39689e-14	Proinflammatory keratinocytes	CD47
2.4172e-18	0.821359	0.99	0.923	5.13364e-14	Proinflammatory keratinocytes	LY6D
5.67854e-18	0.717365	0.93	0.645	1.20601e-13	Proinflammatory keratinocytes	CEBPD
1.23619e-17	0.558009	0.48	0.19	2.62542e-13	Proinflammatory keratinocytes	HLA-F
2.09415e-17	0.648225	0.59	0.276	4.44755e-13	Proinflammatory keratinocytes	PSMB9
7.85152e-17	0.392558	0.52	0.19	1.66751e-12	Proinflammatory keratinocytes	SDR16C5
8.188e-17	0.645138	0.96	0.742	1.73897e-12	Proinflammatory keratinocytes	PMAIP1
8.52312e-17	0.404563	0.37	0.114	1.81014e-12	Proinflammatory keratinocytes	CDC42EP1
1.56706e-16	0.483621	0.93	0.903	3.32811e-12	Proinflammatory keratinocytes	HLA-A
2.70676e-16	0.60049	1	0.978	5.74861e-12	Proinflammatory keratinocytes	BTG1
2.99407e-16	0.487301	0.88	0.706	6.35881e-12	Proinflammatory keratinocytes	PSME1
3.00852e-16	0.496206	0.3	0.085	6.38949e-12	Proinflammatory keratinocytes	PDPN
3.30261e-16	0.501953	0.59	0.289	7.01409e-12	Proinflammatory keratinocytes	IFNGR2
4.72888e-16	0.452909	0.65	0.285	1.00432e-11	Proinflammatory keratinocytes	IFI27L2
1.07255e-15	0.322485	0.35	0.109	2.27789e-11	Proinflammatory keratinocytes	PTGES
6.45793e-15	0.502749	0.97	0.844	1.37154e-10	Proinflammatory keratinocytes	DNAJB6
8.1456e-15	0.316673	0.39	0.126	1.72996e-10	Proinflammatory keratinocytes	EGLN3
1.23184e-14	0.518489	0.59	0.295	2.61617e-10	Proinflammatory keratinocytes	LITAF
1.28138e-14	0.387794	0.44	0.168	2.72139e-10	Proinflammatory keratinocytes	ROBO1
2.40457e-14	0.447493	0.77	0.487	5.10684e-10	Proinflammatory keratinocytes	PSMB8
3.10535e-14	0.347019	0.38	0.129	6.59515e-10	Proinflammatory keratinocytes	DAPP1
3.5284e-14	0.606061	0.36	0.122	7.49361e-10	Proinflammatory keratinocytes	RNF144B
1.09421e-13	0.594539	0.65	0.421	2.32389e-09	Proinflammatory keratinocytes	ISOC1
1.20633e-13	0.532032	0.75	0.465	2.562e-09	Proinflammatory keratinocytes	WTAP
1.52977e-13	0.275103	0.28	0.082	3.24893e-09	Proinflammatory keratinocytes	WNT16
1.86798e-13	0.430759	0.99	0.967	3.96722e-09	Proinflammatory keratinocytes	PNRC1
2.9408e-13	0.665746	0.5	0.242	6.24568e-09	Proinflammatory keratinocytes	SPINK5
3.31933e-13	0.564752	0.91	0.783	7.04959e-09	Proinflammatory keratinocytes	CAV1
3.91702e-13	0.492749	0.66	0.415	8.31896e-09	Proinflammatory keratinocytes	MSN
4.36444e-13	0.319819	0.37	0.128	9.2692e-09	Proinflammatory keratinocytes	UXS1
5.30674e-13	0.307666	0.34	0.113	1.12704e-08	Proinflammatory keratinocytes	ALCAM
6.57323e-13	1.00969	0.69	0.474	1.39602e-08	Proinflammatory keratinocytes	TNFSF10
6.80596e-13	0.45814	0.52	0.239	1.44545e-08	Proinflammatory keratinocytes	TAP1
7.7749e-13	0.283646	0.32	0.104	1.65123e-08	Proinflammatory keratinocytes	CD40
1.98415e-12	0.325354	0.43	0.163	4.21394e-08	Proinflammatory keratinocytes	MMP28
1.03773e-11	0.347164	0.5	0.227	2.20393e-07	Proinflammatory keratinocytes	CDC42EP4
1.29906e-11	0.725121	0.55	0.282	2.75895e-07	Proinflammatory keratinocytes	SDC4
1.55476e-11	0.315934	0.49	0.216	3.302e-07	Proinflammatory keratinocytes	MYNN
1.6882e-11	0.315378	0.42	0.176	3.5854e-07	Proinflammatory keratinocytes	MVP
2.76562e-11	0.383151	1	0.995	5.87363e-07	Proinflammatory keratinocytes	ACTB
6.66252e-11	0.436055	0.84	0.703	1.41499e-06	Proinflammatory keratinocytes	TAGLN2
8.23171e-11	0.289771	0.26	0.084	1.74825e-06	Proinflammatory keratinocytes	TRIM47
1.47367e-10	0.39607	0.41	0.181	3.12979e-06	Proinflammatory keratinocytes	HCAR3
1.48249e-10	0.514985	0.79	0.586	3.14851e-06	Proinflammatory keratinocytes	IRF1
1.67111e-10	0.775781	0.75	0.59	3.54909e-06	Proinflammatory keratinocytes	CSTA
1.88051e-10	0.362521	0.9	0.821	3.99384e-06	Proinflammatory keratinocytes	PSMA4
3.08345e-10	0.39471	0.32	0.119	6.54864e-06	Proinflammatory keratinocytes	TMBIM4.1
3.10719e-10	0.499357	0.47	0.238	6.59904e-06	Proinflammatory keratinocytes	RP11-295G20.2
5.24905e-10	0.34076	0.28	0.106	1.11479e-05	Proinflammatory keratinocytes	PLAU
1.40849e-09	0.315568	0.37	0.162	2.99136e-05	Proinflammatory keratinocytes	SRD5A1
1.50584e-09	0.393152	0.88	0.751	3.1981e-05	Proinflammatory keratinocytes	MARCKS
2.27173e-09	0.635116	0.44	0.204	4.82471e-05	Proinflammatory keratinocytes	MIR205HG
9.07817e-09	0.298544	0.32	0.135	0.000192802	Proinflammatory keratinocytes	C1R
9.7191e-09	0.286704	1	0.979	0.000206414	Proinflammatory keratinocytes	CD9
1.54249e-08	0.42566	0.78	0.579	0.000327593	Proinflammatory keratinocytes	CAV2
2.93702e-08	0.45305	0.6	0.401	0.000623765	Proinflammatory keratinocytes	NBL1
3.82923e-08	0.313912	0.34	0.155	0.000813251	Proinflammatory keratinocytes	LSR
3.92463e-08	0.361063	0.5	0.292	0.000833512	Proinflammatory keratinocytes	STAP2
4.07205e-08	0.351657	0.47	0.245	0.000864822	Proinflammatory keratinocytes	NINJ1
4.44098e-08	0.282776	0.92	0.839	0.000943176	Proinflammatory keratinocytes	UBE2D3
4.95682e-08	0.356864	0.5	0.282	0.00105273	Proinflammatory keratinocytes	SYNGR2
9.53694e-08	0.257837	0.26	0.102	0.00202546	Proinflammatory keratinocytes	PMEPA1
9.98719e-08	0.357893	0.76	0.593	0.00212108	Proinflammatory keratinocytes	BTG3
1.0462e-07	0.447036	0.49	0.278	0.00222192	Proinflammatory keratinocytes	SOCS3
1.09333e-07	0.31954	1	0.999	0.00232202	Proinflammatory keratinocytes	RPL36
1.25853e-07	0.4512	0.67	0.453	0.00267288	Proinflammatory keratinocytes	RHOV
1.28429e-07	0.466906	0.45	0.267	0.00272758	Proinflammatory keratinocytes	RNF19A
1.60093e-07	1.48973	0.53	0.331	0.00340006	Proinflammatory keratinocytes	CCL2
1.62336e-07	0.303348	0.29	0.126	0.0034477	Proinflammatory keratinocytes	APOL6
1.72565e-07	0.308775	0.93	0.85	0.00366493	Proinflammatory keratinocytes	S100A16
2.4558e-07	0.315478	0.35	0.156	0.00521562	Proinflammatory keratinocytes	RPSAP58
2.61585e-07	0.296606	0.38	0.185	0.00555553	Proinflammatory keratinocytes	PPP1R18
2.70308e-07	0.374457	0.79	0.716	0.00574081	Proinflammatory keratinocytes	KLF10
2.86022e-07	0.431217	0.51	0.321	0.00607453	Proinflammatory keratinocytes	BHLHE40
3.92881e-07	0.291779	0.35	0.174	0.008344	Proinflammatory keratinocytes	SQLE
4.46892e-07	0.30479	0.35	0.175	0.0094911	Proinflammatory keratinocytes	ANKRD22
5.88958e-07	0.323507	0.52	0.319	0.0125083	Proinflammatory keratinocytes	MAST4
7.22058e-07	0.425479	0.38	0.214	0.0153351	Proinflammatory keratinocytes	PLEK2
9.035e-07	0.378011	0.5	0.333	0.0191885	Proinflammatory keratinocytes	SPPL3
9.03523e-07	0.265987	0.27	0.115	0.019189	Proinflammatory keratinocytes	DHRS3
1.08921e-06	0.252086	0.32	0.155	0.0231327	Proinflammatory keratinocytes	FAS
1.22359e-06	0.286723	0.99	0.979	0.0259865	Proinflammatory keratinocytes	S100A11
1.41246e-06	1.04373	0.46	0.289	0.0299977	Proinflammatory keratinocytes	KRT16
1.4852e-06	0.299299	0.52	0.322	0.0315426	Proinflammatory keratinocytes	FGD6
2.52584e-06	0.435715	0.37	0.191	0.0536438	Proinflammatory keratinocytes	SIK1
2.89363e-06	0.306946	0.43	0.243	0.0614548	Proinflammatory keratinocytes	MAL2
3.24817e-06	0.641301	0.9	0.802	0.0689846	Proinflammatory keratinocytes	MT2A
3.80502e-06	0.370709	0.92	0.812	0.0808111	Proinflammatory keratinocytes	RND3
4.25392e-06	0.274306	0.88	0.721	0.0903448	Proinflammatory keratinocytes	POLR2L
4.88298e-06	0.347707	0.63	0.433	0.103705	Proinflammatory keratinocytes	CLDN1
5.35868e-06	0.328453	0.37	0.211	0.113808	Proinflammatory keratinocytes	UBE2L6
5.68002e-06	0.286143	0.51	0.31	0.120632	Proinflammatory keratinocytes	CYLD
7.1649e-06	0.4903	0.89	0.825	0.152168	Proinflammatory keratinocytes	ATF3
7.5997e-06	0.30671	0.35	0.177	0.161402	Proinflammatory keratinocytes	RASGEF1B
8.3149e-06	0.36945	0.48	0.302	0.176592	Proinflammatory keratinocytes	MTRNR2L8
1.02899e-05	0.433957	0.36	0.202	0.218537	Proinflammatory keratinocytes	FGFBP1
1.03898e-05	0.297742	0.36	0.192	0.220659	Proinflammatory keratinocytes	ACTN1
1.23791e-05	0.255531	0.97	0.932	0.262907	Proinflammatory keratinocytes	SRSF3
1.61882e-05	0.266275	0.77	0.63	0.343805	Proinflammatory keratinocytes	TRIM29
1.65756e-05	0.372708	0.5	0.337	0.352032	Proinflammatory keratinocytes	PPP1R14C
1.75904e-05	0.316224	0.47	0.29	0.373586	Proinflammatory keratinocytes	FKBP5
1.80494e-05	0.485979	0.69	0.581	0.383334	Proinflammatory keratinocytes	NCOA7
1.90246e-05	0.267994	0.27	0.139	0.404045	Proinflammatory keratinocytes	GNB4
1.91116e-05	0.290926	0.45	0.296	0.405893	Proinflammatory keratinocytes	UBA6
1.93517e-05	0.270318	0.46	0.283	0.410991	Proinflammatory keratinocytes	GPC1
2.05045e-05	0.275458	0.32	0.164	0.435475	Proinflammatory keratinocytes	PARP9
2.65768e-05	0.304168	0.31	0.155	0.564438	Proinflammatory keratinocytes	NHP2L1
2.84621e-05	0.357235	0.54	0.375	0.604478	Proinflammatory keratinocytes	BCL11B
2.90129e-05	0.424941	0.74	0.58	0.616176	Proinflammatory keratinocytes	GLUL
3.02194e-05	0.291273	0.78	0.665	0.641799	Proinflammatory keratinocytes	ACTR3
3.29401e-05	0.297987	0.43	0.261	0.699581	Proinflammatory keratinocytes	ASCC3
4.14386e-05	0.310572	0.58	0.397	0.880073	Proinflammatory keratinocytes	DEFB1
4.34274e-05	0.25098	0.85	0.685	0.922311	Proinflammatory keratinocytes	TMEM50A
4.4709e-05	0.415901	0.47	0.348	0.94953	Proinflammatory keratinocytes	GATM
4.96236e-05	0.282459	0.43	0.274	1	Proinflammatory keratinocytes	INPP1
5.92632e-05	0.316954	0.62	0.482	1	Proinflammatory keratinocytes	GATA3
6.54137e-05	0.256003	0.83	0.702	1	Proinflammatory keratinocytes	ATP5J2
6.55482e-05	0.354004	0.83	0.701	1	Proinflammatory keratinocytes	ETS2
6.76281e-05	0.32429	0.92	0.886	1	Proinflammatory keratinocytes	EIF4A1
7.84378e-05	0.292858	0.38	0.232	1	Proinflammatory keratinocytes	SLCO3A1
8.07198e-05	0.30488	0.28	0.142	1	Proinflammatory keratinocytes	UQCR11.1
8.61564e-05	0.262016	0.78	0.635	1	Proinflammatory keratinocytes	GPX4
9.2558e-05	0.358019	0.73	0.644	1	Proinflammatory keratinocytes	TUBA1C
0.00011231	0.304971	0.68	0.605	1	Proinflammatory keratinocytes	UQCR10
0.000122516	0.257082	0.34	0.205	1	Proinflammatory keratinocytes	ITGAV
0.000129077	0.333118	0.43	0.303	1	Proinflammatory keratinocytes	PEF1
0.000135151	0.702234	0.33	0.198	1	Proinflammatory keratinocytes	CTSC
0.000174689	0.318393	0.3	0.176	1	Proinflammatory keratinocytes	CASP14
0.000191985	0.282927	0.94	0.893	1	Proinflammatory keratinocytes	PFN1
0.000209442	0.259325	0.38	0.245	1	Proinflammatory keratinocytes	CDK6
0.000223011	0.255919	0.56	0.429	1	Proinflammatory keratinocytes	PSMD11
0.000327356	0.267848	0.34	0.219	1	Proinflammatory keratinocytes	POU3F1
0.00048778	0.289624	0.58	0.508	1	Proinflammatory keratinocytes	IFNGR1
0.000566304	0.365583	0.36	0.233	1	Proinflammatory keratinocytes	PARP14
0.000672652	0.318619	0.83	0.778	1	Proinflammatory keratinocytes	LGALS7B
0.000764277	0.290275	0.27	0.152	1	Proinflammatory keratinocytes	C1orf63
0.000846756	0.254823	0.75	0.645	1	Proinflammatory keratinocytes	BZW1
0.000847669	0.261189	0.62	0.492	1	Proinflammatory keratinocytes	ZC3H12A
0.000967361	0.542813	0.63	0.528	1	Proinflammatory keratinocytes	HSPA1B
0.00194419	0.489852	0.82	0.768	1	Proinflammatory keratinocytes	S100A2
0.00321529	0.264603	0.65	0.637	1	Proinflammatory keratinocytes	PSMB3
0.00350905	0.372155	0.87	0.867	1	Proinflammatory keratinocytes	GADD45B
0.00452524	0.253362	0.58	0.511	1	Proinflammatory keratinocytes	PRMT1
0.00473886	0.273158	0.58	0.466	1	Proinflammatory keratinocytes	ABRACL
0.00485003	0.384629	0.33	0.237	1	Proinflammatory keratinocytes	U2AF1
0.00539858	0.320685	0.64	0.613	1	Proinflammatory keratinocytes	GADD45A
0.00660666	0.875319	0.5	0.429	1	Proinflammatory keratinocytes	KRT6A
0.00853026	0.302139	0.68	0.573	1	Proinflammatory keratinocytes	ARID5B
0	4.09352	0.984	0.058	0	Langerhans cells	HLA-DRA
0	3.92587	0.992	0.071	0	Langerhans cells	CD74
0	3.84815	0.992	0.077	0	Langerhans cells	HLA-DPB1
0	3.77805	0.984	0.045	0	Langerhans cells	HLA-DRB1
0	3.62061	0.992	0.032	0	Langerhans cells	HLA-DQB1
0	3.51881	0.984	0.005	0	Langerhans cells	HLA-DQB2
0	3.39952	0.952	0.017	0	Langerhans cells	RGS1
0	3.33094	0.984	0.022	0	Langerhans cells	HLA-DRB5
0	3.1909	0.952	0.006	0	Langerhans cells	CD207
0	2.96027	0.96	0.083	0	Langerhans cells	S100B
0	2.93356	0.984	0.012	0	Langerhans cells	HLA-DQA1
0	2.90076	0.96	0.013	0	Langerhans cells	FCER1A
0	2.57776	0.754	0.01	0	Langerhans cells	GPR183
0	2.53498	0.96	0.004	0	Langerhans cells	CD1A
0	2.48588	0.952	0.01	0	Langerhans cells	HLA-DQA2
0	2.38176	0.952	0.011	0	Langerhans cells	LCP1
0	2.36574	0.984	0.012	0	Langerhans cells	TYROBP
0	2.35491	0.984	0.009	0	Langerhans cells	LST1
0	2.3062	0.897	0.003	0	Langerhans cells	FCGBP
0	2.23422	0.905	0.046	0	Langerhans cells	CPVL
0	2.06846	0.968	0.017	0	Langerhans cells	HLA-DMA
0	2.03131	0.944	0.01	0	Langerhans cells	HLA-DMB
0	1.97658	0.944	0.011	0	Langerhans cells	AIF1
0	1.92437	0.937	0.052	0	Langerhans cells	PKIB
0	1.8561	0.897	0.005	0	Langerhans cells	CD52
0	1.84251	0.873	0.009	0	Langerhans cells	PTPRC
0	1.79964	0.873	0.01	0	Langerhans cells	LAPTM5
0	1.71881	0.913	0.008	0	Langerhans cells	MNDA
0	1.68583	0.921	0.009	0	Langerhans cells	SPI1
0	1.68432	0.865	0.011	0	Langerhans cells	CORO1A
0	1.65917	0.849	0.001	0	Langerhans cells	SLC18A2
0	1.62134	0.841	0.005	0	Langerhans cells	CD1E
0	1.4718	0.833	0.002	0	Langerhans cells	HPGDS
0	1.46919	0.881	0.008	0	Langerhans cells	GLIPR1
0	1.41038	0.857	0.062	0	Langerhans cells	CTSH
0	1.37013	0.667	0.012	0	Langerhans cells	C15orf48
0	1.31822	0.794	0.004	0	Langerhans cells	CYTIP
0	1.23832	0.683	0.009	0	Langerhans cells	ALOX5AP
0	1.22442	0.77	0.003	0	Langerhans cells	CSF1R
0	1.20559	0.786	0.005	0	Langerhans cells	P2RY13
0	1.17718	0.762	0.008	0	Langerhans cells	IGSF6
0	1.15993	0.754	0.01	0	Langerhans cells	FCER1G
0	1.14971	0.643	0.004	0	Langerhans cells	LTB
0	1.1347	0.651	0.005	0	Langerhans cells	CD86
0	1.12229	0.722	0.004	0	Langerhans cells	LY86
0	1.11561	0.667	0.004	0	Langerhans cells	EVI2B
0	1.05518	0.476	0.006	0	Langerhans cells	CD69
0	1.03002	0.563	0.005	0	Langerhans cells	FCGR2B
0	1.01845	0.619	0.005	0	Langerhans cells	HCK
0	1.0018	0.571	0.004	0	Langerhans cells	SUSD3
0	0.970791	0.683	0.004	0	Langerhans cells	SLA
0	0.94959	0.69	0.006	0	Langerhans cells	CD53
0	0.929816	0.563	0.01	0	Langerhans cells	CD37
0	0.91505	0.532	0.004	0	Langerhans cells	P2RY14
0	0.914147	0.579	0.01	0	Langerhans cells	PRKCB
0	0.900847	0.571	0.003	0	Langerhans cells	ADAM28
0	0.900206	0.683	0.023	0	Langerhans cells	FAM105A
0	0.892894	0.603	0.007	0	Langerhans cells	GMFG
0	0.888905	0.516	0.004	0	Langerhans cells	2021-03-01
0	0.883115	0.524	0.004	0	Langerhans cells	SUCNR1
0	0.877684	0.516	0.003	0	Langerhans cells	ABI3
0	0.871378	0.571	0.005	0	Langerhans cells	RNASE6
0	0.865459	0.556	0.011	0	Langerhans cells	ITGB7
0	0.862556	0.571	0.022	0	Langerhans cells	FAM26F
0	0.860688	0.548	0.005	0	Langerhans cells	CARD9
0	0.856178	0.556	0.009	0	Langerhans cells	FGL2
0	0.844624	0.516	0.003	0	Langerhans cells	ALOX5
0	0.843082	0.405	0.005	0	Langerhans cells	IRF8
0	0.843043	0.444	0.007	0	Langerhans cells	PLEK
0	0.839288	0.611	0.004	0	Langerhans cells	EVI2A
0	0.838895	0.397	0.008	0	Langerhans cells	TNF
0	0.810211	0.444	0.001	0	Langerhans cells	CCR6
0	0.804425	0.5	0.005	0	Langerhans cells	HCLS1
0	0.786954	0.468	0.006	0	Langerhans cells	SLC8A1
0	0.780546	0.508	0.005	0	Langerhans cells	HHEX
0	0.776387	0.365	0.009	0	Langerhans cells	FCGR2A
0	0.758462	0.444	0.007	0	Langerhans cells	CLEC10A
0	0.74566	0.452	0.006	0	Langerhans cells	CLEC5A
0	0.743243	0.484	0.001	0	Langerhans cells	RP11-597D13.8
0	0.734889	0.452	0.008	0	Langerhans cells	UCP2
0	0.712098	0.421	0.003	0	Langerhans cells	CXorf21
0	0.7054	0.468	0.004	0	Langerhans cells	APBB1IP
0	0.701384	0.46	0.006	0	Langerhans cells	ELMO1
0	0.697059	0.54	0.009	0	Langerhans cells	LYN
0	0.690835	0.413	0.004	0	Langerhans cells	WAS
0	0.685136	0.468	0.004	0	Langerhans cells	MCOLN2
0	0.683941	0.484	0.003	0	Langerhans cells	PRKAR2B
0	0.678039	0.381	0.009	0	Langerhans cells	NCF2
0	0.667736	0.452	0.007	0	Langerhans cells	ITGB2
0	0.667523	0.421	0.001	0	Langerhans cells	CFAP73
0	0.658251	0.46	0.003	0	Langerhans cells	SPN
0	0.656193	0.317	0.003	0	Langerhans cells	DHRS9
0	0.636933	0.452	0.007	0	Langerhans cells	CLEC4A
0	0.635404	0.492	0.005	0	Langerhans cells	PDE4A
0	0.625856	0.421	0.001	0	Langerhans cells	FFAR4
0	0.620306	0.452	0.006	0	Langerhans cells	BTK
0	0.597988	0.365	0.004	0	Langerhans cells	RP5-1171I10.5
0	0.595869	0.444	0.008	0	Langerhans cells	LGALS9
0	0.593539	0.349	0.005	0	Langerhans cells	DOK2
0	0.585987	0.421	0.002	0	Langerhans cells	CD33
0	0.574254	0.341	0.002	0	Langerhans cells	BCAT1
0	0.574159	0.381	0.004	0	Langerhans cells	NCKAP1L
0	0.556586	0.365	0.009	0	Langerhans cells	CD4
0	0.537272	0.317	0.004	0	Langerhans cells	INPP5D
0	0.528001	0.325	0.005	0	Langerhans cells	HAVCR2
0	0.52634	0.302	0.002	0	Langerhans cells	FLT1
0	0.513761	0.381	0.006	0	Langerhans cells	IL2RG
0	0.512751	0.333	0.005	0	Langerhans cells	FYB
0	0.512697	0.357	0.006	0	Langerhans cells	ENTPD1
0	0.511181	0.27	0.005	0	Langerhans cells	FFAR2
0	0.498687	0.286	0.004	0	Langerhans cells	CPED1
0	0.476262	0.317	0.002	0	Langerhans cells	CFP
0	0.472285	0.317	0.003	0	Langerhans cells	HLA-DOB
0	0.469593	0.278	0.003	0	Langerhans cells	CD84
0	0.468899	0.262	0.003	0	Langerhans cells	GCNT1
0	0.468622	0.365	0.005	0	Langerhans cells	NCF4
0	0.463253	0.31	0.002	0	Langerhans cells	TMEM156
0	0.461903	0.286	0.002	0	Langerhans cells	RTN1
0	0.458444	0.262	0.004	0	Langerhans cells	DOCK2
0	0.453396	0.302	0.005	0	Langerhans cells	COCH
0	0.448117	0.325	0.005	0	Langerhans cells	TAGAP
0	0.445393	0.31	0.006	0	Langerhans cells	C1orf162
0	0.436047	0.302	0.004	0	Langerhans cells	MYO1G
0	0.431599	0.31	0.001	0	Langerhans cells	SP140
0	0.431304	0.302	0.002	0	Langerhans cells	APOBR
0	0.429307	0.278	0.004	0	Langerhans cells	LINC00152
0	0.422178	0.286	0.003	0	Langerhans cells	SCN9A
0	0.373915	0.286	0.003	0	Langerhans cells	COL9A2
0	0.360416	0.262	0.003	0	Langerhans cells	RASSF2
0	0.35335	0.262	0.002	0	Langerhans cells	RASAL1
0	0.341756	0.27	0.003	0	Langerhans cells	PTPN22
6.30438e-301	3.28067	0.984	0.091	1.33892e-296	Langerhans cells	HLA-DPA1
2.33706e-294	1.7993	0.913	0.079	4.96344e-290	Langerhans cells	GLRX
9.16447e-290	2.46084	0.873	0.072	1.94635e-285	Langerhans cells	CD83
6.26975e-282	0.545192	0.341	0.01	1.33157e-277	Langerhans cells	PTGER3
4.80883e-280	0.503807	0.262	0.005	1.0213e-275	Langerhans cells	CYBB
7.08689e-277	1.97502	0.921	0.086	1.50511e-272	Langerhans cells	CTSS
8.06539e-277	0.54956	0.437	0.016	1.71293e-272	Langerhans cells	CMTM7
8.29145e-269	0.496057	0.365	0.012	1.76094e-264	Langerhans cells	RASSF4
1.93206e-268	0.679901	0.476	0.02	4.1033e-264	Langerhans cells	DOCK4
6.58563e-260	0.389907	0.302	0.008	1.39866e-255	Langerhans cells	FMNL1
3.41993e-241	0.440658	0.262	0.007	7.26325e-237	Langerhans cells	CSF2RA
2.14206e-238	0.668703	0.444	0.02	4.54931e-234	Langerhans cells	BST2
4.56168e-238	0.542219	0.357	0.013	9.6881e-234	Langerhans cells	FAM49A
7.55126e-228	0.448622	0.317	0.01	1.60374e-223	Langerhans cells	RCN3
7.30703e-223	0.462915	0.381	0.016	1.55187e-218	Langerhans cells	ADCY7
1.68234e-211	0.731826	0.524	0.032	3.57296e-207	Langerhans cells	GLIPR2
1.29763e-209	1.02386	0.675	0.055	2.7559e-205	Langerhans cells	GPSM3
1.02884e-197	0.569346	0.397	0.019	2.18505e-193	Langerhans cells	ACAP1
5.18139e-191	1.12307	0.77	0.078	1.10042e-186	Langerhans cells	FILIP1L
1.65275e-189	0.515421	0.349	0.015	3.5101e-185	Langerhans cells	CLEC7A
1.95713e-187	0.775577	0.508	0.034	4.15656e-183	Langerhans cells	FAM129A
1.16983e-185	1.40722	0.881	0.118	2.4845e-181	Langerhans cells	ARHGDIB
1.04399e-183	0.881454	0.778	0.08	2.21723e-179	Langerhans cells	DPYSL2
1.42924e-181	0.721146	0.532	0.038	3.03543e-177	Langerhans cells	DAB2
5.60913e-181	0.997128	0.659	0.061	1.19127e-176	Langerhans cells	GAS2L3
2.64929e-180	0.732839	0.492	0.033	5.62656e-176	Langerhans cells	PARM1
1.01233e-178	0.572076	0.365	0.018	2.14998e-174	Langerhans cells	BCO2
3.3871e-178	1.02272	0.627	0.056	7.19352e-174	Langerhans cells	CD302
8.2726e-178	0.980638	0.579	0.046	1.75693e-173	Langerhans cells	RUNX3
2.73531e-170	1.24783	0.548	0.044	5.80925e-166	Langerhans cells	SLC2A3
2.64093e-165	0.343936	0.278	0.011	5.60881e-161	Langerhans cells	ENG
1.03851e-164	0.356686	0.254	0.009	2.20558e-160	Langerhans cells	IL18R1
1.29277e-163	0.798233	0.532	0.043	2.74558e-159	Langerhans cells	GTF2IRD1
1.44229e-160	0.744807	0.595	0.055	3.06313e-156	Langerhans cells	PTPN6
2.1628e-156	1.50054	0.913	0.154	4.59335e-152	Langerhans cells	RGS10
2.48796e-152	1.67971	0.302	0.014	5.28393e-148	Langerhans cells	G0S2
2.54699e-152	0.720617	0.5	0.04	5.4093e-148	Langerhans cells	2021-09-06
2.13511e-150	0.382936	0.325	0.017	4.53455e-146	Langerhans cells	RAPGEF4
2.32816e-149	0.58032	0.413	0.027	4.94454e-145	Langerhans cells	ABCC4
9.48419e-144	0.386797	0.325	0.018	2.01425e-139	Langerhans cells	TRIM36
1.35256e-143	0.810864	0.69	0.083	2.87256e-139	Langerhans cells	DOCK10
1.1905e-141	3.19408	0.929	0.195	2.52838e-137	Langerhans cells	RGS2
8.64994e-129	0.994539	0.667	0.083	1.83707e-124	Langerhans cells	QPRT
1.11515e-126	0.601834	0.27	0.014	2.36836e-122	Langerhans cells	LY96
8.46972e-125	0.476824	0.317	0.019	1.7988e-120	Langerhans cells	ARHGAP31
4.51435e-124	2.69852	1	0.3	9.58757e-120	Langerhans cells	S100A4
6.52614e-124	0.897135	0.619	0.078	1.38602e-119	Langerhans cells	EPCAM
1.65084e-123	1.01226	0.627	0.08	3.50606e-119	Langerhans cells	CCDC88A
2.83891e-115	0.477069	0.413	0.035	6.02927e-111	Langerhans cells	MTHFD2
7.61503e-115	1.11492	0.833	0.166	1.61728e-110	Langerhans cells	GNA15
1.11295e-113	1.11385	0.754	0.137	2.36367e-109	Langerhans cells	PAK1
7.72114e-113	0.735339	0.468	0.047	1.63982e-108	Langerhans cells	LTC4S
6.90758e-112	0.569411	0.444	0.043	1.46703e-107	Langerhans cells	PPM1N
8.89179e-112	1.02022	0.619	0.086	1.88844e-107	Langerhans cells	IL13RA1
1.65128e-110	1.10353	0.69	0.111	3.50699e-106	Langerhans cells	COTL1
1.74879e-110	0.407837	0.302	0.02	3.71408e-106	Langerhans cells	CD68
3.80826e-109	1.46377	0.968	0.25	8.08798e-105	Langerhans cells	CYBA
5.56539e-109	0.559081	0.452	0.044	1.18198e-104	Langerhans cells	SH3KBP1
2.89363e-106	0.427289	0.357	0.028	6.14548e-102	Langerhans cells	LIMS2
1.21146e-103	1.28841	0.873	0.168	2.57289e-99	Langerhans cells	LGALS1
2.48165e-100	0.853722	0.627	0.097	5.27054e-96	Langerhans cells	GCA
3.8037e-98	0.875237	0.651	0.106	8.07829e-94	Langerhans cells	TRPM4
5.52741e-98	1.01502	0.69	0.125	1.17391e-93	Langerhans cells	STK17B
3.9843e-97	1.35295	0.881	0.236	8.46185e-93	Langerhans cells	IER5
1.03201e-96	1.45156	0.937	0.326	2.19178e-92	Langerhans cells	VASP
2.27008e-92	1.26947	0.81	0.212	4.82119e-88	Langerhans cells	PLEK2
9.98835e-92	1.01974	0.802	0.175	2.12133e-87	Langerhans cells	RASGEF1B
1.02459e-89	0.953189	0.738	0.156	2.17602e-85	Langerhans cells	RHOG
2.39747e-89	0.5184	0.373	0.036	5.09175e-85	Langerhans cells	PLEKHO1
5.31656e-88	0.409718	0.278	0.021	1.12913e-83	Langerhans cells	DACT3
2.52318e-87	0.798319	0.556	0.085	5.35874e-83	Langerhans cells	EPB41L2
3.55939e-86	0.460636	0.381	0.039	7.55943e-82	Langerhans cells	ISG15
1.48412e-85	0.540029	0.365	0.037	3.15198e-81	Langerhans cells	SNAPC4
6.74749e-85	1.38548	1	0.276	1.43303e-80	Langerhans cells	VIM
2.91597e-84	0.760483	0.476	0.062	6.19294e-80	Langerhans cells	PHACTR1
3.07318e-83	1.9857	0.889	0.3	6.52682e-79	Langerhans cells	DUSP2
4.82382e-82	2.03493	1	0.976	1.02448e-77	Langerhans cells	TMSB4X
5.77665e-82	0.715146	0.484	0.068	1.22684e-77	Langerhans cells	RGS19
3.4748e-79	1.15863	0.77	0.207	7.37977e-75	Langerhans cells	NDRG2
7.35259e-79	0.417101	0.294	0.026	1.56154e-74	Langerhans cells	LPAR3
1.18381e-78	0.389499	0.27	0.022	2.51417e-74	Langerhans cells	ARHGAP26
4.52134e-78	1.95656	0.992	0.581	9.60242e-74	Langerhans cells	CST3
2.75618e-77	0.817752	0.579	0.106	5.85358e-73	Langerhans cells	RNF125
2.98416e-76	0.816204	0.698	0.155	6.33775e-72	Langerhans cells	CKLF
5.29328e-76	1.01991	0.897	0.266	1.12419e-71	Langerhans cells	ARPC1B
5.33748e-76	1.27337	1	0.949	1.13357e-71	Langerhans cells	TMSB10
1.93971e-75	0.773535	0.556	0.097	4.11955e-71	Langerhans cells	NFKBIE
4.16213e-75	0.948186	0.738	0.189	8.83952e-71	Langerhans cells	STK4
9.60322e-75	0.441008	0.349	0.038	2.03953e-70	Langerhans cells	EXOC6
3.6744e-74	0.783715	0.627	0.127	7.8037e-70	Langerhans cells	DAPP1
4.48637e-74	0.835307	0.619	0.123	9.52815e-70	Langerhans cells	NFKBID
6.34464e-73	1.68289	0.579	0.109	1.34747e-68	Langerhans cells	BIRC3
7.60089e-73	1.19689	1	0.995	1.61428e-68	Langerhans cells	ACTB
8.80736e-73	0.544637	0.492	0.077	1.87051e-68	Langerhans cells	PDXK
1.9712e-72	0.60447	0.405	0.053	4.18643e-68	Langerhans cells	PSTPIP2
9.08508e-71	0.3946	0.27	0.024	1.92949e-66	Langerhans cells	PRDM1
1.64405e-70	0.647857	0.889	0.229	3.49164e-66	Langerhans cells	SERPINF1
2.10454e-70	0.677134	0.516	0.087	4.46962e-66	Langerhans cells	DUSP10
2.18003e-68	0.528611	0.452	0.069	4.62994e-64	Langerhans cells	ICAM3
2.97247e-68	0.524553	0.373	0.047	6.31293e-64	Langerhans cells	DOCK5
1.41481e-67	0.347041	0.254	0.022	3.00478e-63	Langerhans cells	KBTBD8
7.99966e-67	0.432156	0.262	0.024	1.69897e-62	Langerhans cells	MIR181A1HG
8.22482e-66	1.1319	0.817	0.291	1.74679e-61	Langerhans cells	GSN
3.42965e-65	0.636294	0.556	0.107	7.2839e-61	Langerhans cells	CYSLTR1
2.70924e-64	0.892188	0.667	0.162	5.75387e-60	Langerhans cells	PLAUR
2.73113e-63	1.25485	0.952	0.714	5.80037e-59	Langerhans cells	ARPC3
3.27929e-63	1.80789	0.833	0.312	6.96455e-59	Langerhans cells	NR4A2
1.11955e-62	0.312625	0.262	0.026	2.37769e-58	Langerhans cells	TSPAN15
1.80749e-62	0.549784	0.31	0.035	3.83875e-58	Langerhans cells	CREB5
8.46151e-62	1.10386	1	0.841	1.79705e-57	Langerhans cells	MYL12A
3.40785e-61	0.435008	0.302	0.034	7.2376e-57	Langerhans cells	ABCC3
1.69959e-60	1.19226	0.849	0.36	3.60959e-56	Langerhans cells	FCGRT
4.94679e-59	0.433161	0.333	0.044	1.0506e-54	Langerhans cells	LRRK1
1.87997e-58	0.445447	0.349	0.048	3.99267e-54	Langerhans cells	NAGA
9.88804e-58	1.08456	0.96	0.507	2.10002e-53	Langerhans cells	ANXA5
1.63884e-57	1.26272	0.984	0.827	3.48057e-53	Langerhans cells	TUBA1B
2.57415e-57	0.722439	0.492	0.096	5.46697e-53	Langerhans cells	RAPH1
6.35925e-57	0.410346	0.262	0.028	1.35058e-52	Langerhans cells	BLNK
7.5913e-57	0.630034	0.437	0.077	1.61224e-52	Langerhans cells	SAMHD1
9.50735e-57	0.362535	0.294	0.034	2.01917e-52	Langerhans cells	PDE4B
3.34035e-56	1.03486	0.929	0.573	7.09424e-52	Langerhans cells	H2AFY
3.44026e-56	1.01854	0.77	0.28	7.30642e-52	Langerhans cells	GNAI2
8.14643e-56	0.537182	0.444	0.077	1.73014e-51	Langerhans cells	CXCL16
2.15734e-55	1.00136	0.849	0.364	4.58176e-51	Langerhans cells	HN1
2.76879e-55	0.562692	0.532	0.113	5.88035e-51	Langerhans cells	CAMK1D
4.68448e-55	0.897368	0.405	0.066	9.94891e-51	Langerhans cells	IFI30
2.07456e-53	0.867279	0.794	0.291	4.40594e-49	Langerhans cells	SKIL
2.27244e-53	0.947852	0.952	0.543	4.8262e-49	Langerhans cells	CAPG
2.5345e-53	0.75427	0.508	0.113	5.38278e-49	Langerhans cells	ALCAM
1.97123e-52	0.419698	0.341	0.049	4.18651e-48	Langerhans cells	CHN2
2.10508e-52	0.805456	0.508	0.111	4.47078e-48	Langerhans cells	GLA
2.18996e-52	0.522992	0.413	0.072	4.65103e-48	Langerhans cells	PGM2L1
2.22259e-52	1.22991	0.746	0.273	4.72033e-48	Langerhans cells	RAB11FIP1
3.15945e-52	0.323944	0.254	0.028	6.71005e-48	Langerhans cells	PHTF1
5.10579e-52	0.911357	0.921	0.454	1.08437e-47	Langerhans cells	ACTR2
6.81904e-52	0.708482	0.548	0.131	1.44823e-47	Langerhans cells	ZFHX3
7.82697e-52	0.986065	0.944	0.707	1.66229e-47	Langerhans cells	TPM3
2.25632e-51	1.02454	0.786	0.328	4.79197e-47	Langerhans cells	OGFRL1
6.98347e-51	0.535026	0.373	0.062	1.48315e-46	Langerhans cells	ARHGAP30
8.29787e-51	1.01362	0.865	0.467	1.7623e-46	Langerhans cells	CAP1
2.5677e-50	0.633933	0.683	0.203	5.45329e-46	Langerhans cells	DNAJC10
9.83141e-49	0.520965	0.746	0.201	2.088e-44	Langerhans cells	AP1S2
1.35733e-48	1.35284	0.476	0.106	2.88269e-44	Langerhans cells	PTGS2
1.54668e-48	0.482858	0.373	0.064	3.28483e-44	Langerhans cells	RARA
1.57611e-48	0.349799	0.294	0.04	3.34734e-44	Langerhans cells	RHOF
4.23064e-47	0.430145	0.302	0.043	8.98503e-43	Langerhans cells	KCTD12
1.00296e-46	0.997649	0.786	0.338	2.13008e-42	Langerhans cells	CMTM6
1.04234e-46	1.00099	0.929	0.687	2.21373e-42	Langerhans cells	GDI2
1.29533e-46	0.884116	0.69	0.251	2.75101e-42	Langerhans cells	CFLAR
1.54254e-46	1.1313	0.976	0.931	3.27605e-42	Langerhans cells	HSPA1A
1.92347e-46	0.627629	0.373	0.068	4.08506e-42	Langerhans cells	IL1R1
2.0587e-46	0.618372	0.563	0.147	4.37227e-42	Langerhans cells	PQLC3
8.48275e-46	0.769728	0.738	0.274	1.80157e-41	Langerhans cells	MIS18BP1
1.06497e-45	0.940212	0.968	0.603	2.26179e-41	Langerhans cells	GPX1
4.28905e-45	0.469855	0.444	0.094	9.10907e-41	Langerhans cells	TBC1D12
1.09509e-44	0.897476	1	0.975	2.32576e-40	Langerhans cells	FTL
2.7781e-44	0.585919	0.444	0.098	5.90012e-40	Langerhans cells	TMEM97
3.55867e-44	0.424677	0.365	0.065	7.5579e-40	Langerhans cells	DENND1B
4.31004e-44	0.389015	0.278	0.039	9.15365e-40	Langerhans cells	ARHGAP27
4.39032e-44	0.874806	0.937	0.6	9.32415e-40	Langerhans cells	ARL6IP5
1.75131e-43	0.967908	0.77	0.309	3.71943e-39	Langerhans cells	TIMP1
1.53659e-42	0.384221	0.341	0.06	3.26342e-38	Langerhans cells	PYCR1
3.10547e-42	0.733627	0.492	0.122	6.5954e-38	Langerhans cells	PPIF
4.43464e-42	1.03106	0.849	0.497	9.41829e-38	Langerhans cells	YWHAH
4.65038e-42	0.829201	0.77	0.324	9.87649e-38	Langerhans cells	GLS
6.26854e-42	1.02431	0.865	0.581	1.33131e-37	Langerhans cells	TMEM14C
8.01687e-42	0.537165	0.349	0.065	1.70262e-37	Langerhans cells	PRMT7
2.28701e-41	0.39793	0.254	0.035	4.85715e-37	Langerhans cells	PLEKHA2
4.82462e-41	0.39882	0.333	0.058	1.02465e-36	Langerhans cells	TGFB1
2.04658e-40	0.64587	0.77	0.269	4.34653e-36	Langerhans cells	EMP3
1.11849e-39	0.708416	0.508	0.138	2.37545e-35	Langerhans cells	ACSL4
2.5343e-39	0.560111	0.341	0.062	5.38234e-35	Langerhans cells	LBH
2.65769e-39	0.416	1	1	5.64439e-35	Langerhans cells	B2M
6.90104e-39	0.608694	0.413	0.093	1.46564e-34	Langerhans cells	ZMIZ1
7.25848e-39	0.780001	0.921	0.664	1.54156e-34	Langerhans cells	ACTR3
7.65872e-39	0.681157	0.452	0.114	1.62656e-34	Langerhans cells	RNF24
1.4214e-38	1.32076	0.937	0.631	3.01877e-34	Langerhans cells	HSPH1
1.86767e-38	0.720607	0.429	0.104	3.96655e-34	Langerhans cells	ACOT7
1.44035e-37	0.766418	0.635	0.229	3.05901e-33	Langerhans cells	ITSN2
1.7161e-37	0.771306	0.714	0.307	3.64465e-33	Langerhans cells	PPT1
2.08876e-37	0.753082	0.611	0.217	4.4361e-33	Langerhans cells	MYADM
4.41092e-37	0.822062	0.81	0.444	9.36791e-33	Langerhans cells	SLC38A1
5.43449e-37	0.457556	0.349	0.068	1.15418e-32	Langerhans cells	ANKRD44
5.52019e-37	0.699347	0.651	0.254	1.17238e-32	Langerhans cells	NUDT1
1.15026e-36	0.797496	0.833	0.432	2.44293e-32	Langerhans cells	CLDN1
1.20544e-36	0.467695	0.54	0.143	2.5601e-32	Langerhans cells	DHRS7
3.49417e-36	0.535441	0.389	0.087	7.42092e-32	Langerhans cells	SLC4A7
1.11004e-35	0.342329	0.262	0.041	2.35751e-31	Langerhans cells	RNF166
1.97766e-35	0.439938	0.389	0.087	4.20016e-31	Langerhans cells	ARHGAP18
2.05172e-35	1.13307	0.659	0.272	4.35744e-31	Langerhans cells	CA2
3.10728e-35	0.482722	0.603	0.174	6.59924e-31	Langerhans cells	RAB32
4.16613e-35	0.758488	0.833	0.43	8.84802e-31	Langerhans cells	RBPJ
5.17958e-35	0.680264	0.587	0.204	1.10004e-30	Langerhans cells	IDS
9.5776e-35	0.815584	1	0.96	2.03409e-30	Langerhans cells	LMNA
1.07217e-34	0.490988	0.508	0.127	2.27707e-30	Langerhans cells	CELF2
1.29365e-34	0.538066	0.46	0.125	2.74745e-30	Langerhans cells	CNPY3
1.94232e-34	0.420202	0.349	0.074	4.1251e-30	Langerhans cells	FOXN2
3.8088e-34	0.73252	0.69	0.275	8.08913e-30	Langerhans cells	PSMB9
4.00727e-34	0.418123	0.381	0.087	8.51065e-30	Langerhans cells	DYNLT3
5.71204e-34	0.687913	0.587	0.212	1.21312e-29	Langerhans cells	TSPAN13
1.67494e-33	0.620887	0.532	0.174	3.55723e-29	Langerhans cells	MAP2K1
1.68312e-33	0.787397	0.81	0.435	3.57462e-29	Langerhans cells	CCND2
3.57478e-33	0.822233	0.556	0.187	7.59212e-29	Langerhans cells	NABP1
6.94551e-33	0.666353	0.365	0.079	1.47509e-28	Langerhans cells	SRGN
1.64882e-32	0.462856	0.476	0.135	3.50177e-28	Langerhans cells	HSD17B11
1.65332e-32	0.533403	0.437	0.117	3.51131e-28	Langerhans cells	ATPAF2
1.92559e-32	0.348966	0.302	0.058	4.08958e-28	Langerhans cells	LPIN2
3.6133e-32	0.664145	0.675	0.289	7.67392e-28	Langerhans cells	TANK
3.63783e-32	0.864957	0.738	0.359	7.72602e-28	Langerhans cells	FAM46A
7.57898e-32	0.74564	0.913	0.645	1.60962e-27	Langerhans cells	TMEM123
1.73616e-31	0.964661	0.825	0.541	3.68725e-27	Langerhans cells	JMJD1C
2.30092e-31	0.419604	0.452	0.129	4.88668e-27	Langerhans cells	COL21A1
2.98516e-31	0.76092	0.698	0.349	6.33988e-27	Langerhans cells	AKAP13
5.43391e-31	0.559818	0.976	0.901	1.15405e-26	Langerhans cells	CLIC1
6.40156e-31	0.432615	0.444	0.125	1.35956e-26	Langerhans cells	SFT2D2
6.93176e-31	0.613384	0.889	0.506	1.47217e-26	Langerhans cells	ALDH2
1.29822e-30	1.22633	0.984	0.961	2.75717e-26	Langerhans cells	PPP1R15A
1.65031e-30	0.626871	0.508	0.177	3.50492e-26	Langerhans cells	UVRAG
1.98489e-30	0.562597	0.603	0.218	4.2155e-26	Langerhans cells	TJP1
2.30753e-30	0.607016	0.802	0.444	4.90073e-26	Langerhans cells	DNAJB11
4.37782e-30	0.732733	0.857	0.654	9.29762e-26	Langerhans cells	SH3BGRL
8.14714e-30	0.429582	0.365	0.088	1.73029e-25	Langerhans cells	UBE2E2
9.15075e-30	0.73791	0.754	0.376	1.94344e-25	Langerhans cells	PPP1R2
1.81504e-29	0.814161	0.746	0.388	3.85479e-25	Langerhans cells	NAMPT
2.6938e-29	0.50003	0.429	0.124	5.72109e-25	Langerhans cells	OSBPL11
3.87546e-29	0.460262	0.421	0.119	8.23069e-25	Langerhans cells	CBL
6.7521e-29	0.440635	0.381	0.099	1.43401e-24	Langerhans cells	NFKB2
7.26715e-29	0.955628	1	0.999	1.5434e-24	Langerhans cells	HSP90AA1
8.43172e-29	0.318217	0.294	0.061	1.79073e-24	Langerhans cells	EPB41L3
8.49048e-29	0.285076	0.262	0.05	1.80321e-24	Langerhans cells	POC1B
1.39828e-28	0.632147	0.5	0.165	2.96966e-24	Langerhans cells	HPGD
1.40577e-28	0.738146	0.683	0.344	2.98557e-24	Langerhans cells	RAP1A
1.62377e-28	0.47398	0.516	0.169	3.44856e-24	Langerhans cells	TACC1
1.79031e-28	0.469758	0.46	0.137	3.80226e-24	Langerhans cells	CSRP2
2.69955e-28	0.384361	0.421	0.12	5.73331e-24	Langerhans cells	OTULIN
3.33383e-28	0.471543	1	0.972	7.08039e-24	Langerhans cells	OAZ1
5.48373e-28	0.56769	0.96	0.813	1.16463e-23	Langerhans cells	SNX3
8.04582e-28	0.430614	0.429	0.124	1.70877e-23	Langerhans cells	PTGS1
8.81374e-28	0.587502	0.579	0.229	1.87186e-23	Langerhans cells	RAB3GAP1
9.00849e-28	0.407652	0.31	0.071	1.91322e-23	Langerhans cells	TIGAR
1.11476e-27	0.346509	0.294	0.063	2.36753e-23	Langerhans cells	TAPT1
1.87451e-27	0.633112	0.913	0.742	3.98108e-23	Langerhans cells	ARPC5
2.43728e-27	0.682038	0.635	0.294	5.17629e-23	Langerhans cells	LITAF
4.98764e-27	1.04507	0.897	0.667	1.05927e-22	Langerhans cells	ID2
5.12884e-27	0.454474	0.365	0.097	1.08926e-22	Langerhans cells	RASSF5
6.24464e-27	0.596048	0.365	0.1	1.32624e-22	Langerhans cells	SMAP2
6.54281e-27	0.69375	0.778	0.396	1.38956e-22	Langerhans cells	LSP1
1.10389e-26	0.835482	0.921	0.63	2.34444e-22	Langerhans cells	S100A6
2.07464e-26	0.83907	0.968	0.845	4.40611e-22	Langerhans cells	TXNIP
4.1169e-26	0.833739	0.794	0.494	8.74346e-22	Langerhans cells	TSC22D3
5.5491e-26	0.522391	0.468	0.158	1.17852e-21	Langerhans cells	ST14
5.57444e-26	0.467585	0.532	0.197	1.1839e-21	Langerhans cells	CTSC
5.88732e-26	0.333332	0.349	0.089	1.25035e-21	Langerhans cells	DOCK8
6.79207e-26	0.581077	0.968	0.868	1.4425e-21	Langerhans cells	TPI1
7.66035e-26	0.341174	0.317	0.076	1.62691e-21	Langerhans cells	SMCO4
1.04302e-25	0.347072	0.333	0.084	2.21516e-21	Langerhans cells	PIM2
1.27259e-25	0.348069	0.254	0.052	2.70273e-21	Langerhans cells	SAMD9L
1.3019e-25	0.579875	0.722	0.414	2.76498e-21	Langerhans cells	GRB2
1.68856e-25	0.384801	0.357	0.098	3.58617e-21	Langerhans cells	METTL21A
2.21792e-25	0.751522	0.754	0.443	4.71042e-21	Langerhans cells	AKR1A1
2.56868e-25	0.633291	0.976	0.893	5.45536e-21	Langerhans cells	PFN1
3.49455e-25	0.44724	0.944	0.703	7.42173e-21	Langerhans cells	SAT1
5.7129e-25	0.757508	0.913	0.856	1.21331e-20	Langerhans cells	HSPE1
8.14336e-25	0.589003	0.635	0.314	1.72949e-20	Langerhans cells	FAM49B
8.81878e-25	0.627471	0.413	0.13	1.87293e-20	Langerhans cells	INSIG1
1.22739e-24	0.50914	0.357	0.098	2.60673e-20	Langerhans cells	NR4A3
1.61877e-24	0.667218	0.571	0.247	3.43794e-20	Langerhans cells	NEU1
3.44779e-24	0.432715	0.317	0.081	7.32242e-20	Langerhans cells	GALM
4.40247e-24	0.399889	0.302	0.075	9.34996e-20	Langerhans cells	BTN2A2
7.01179e-24	0.516633	0.627	0.282	1.48916e-19	Langerhans cells	SYNGR2
1.13746e-23	0.645294	0.571	0.251	2.41574e-19	Langerhans cells	SDF2L1
1.36948e-23	0.569141	0.548	0.233	2.9085e-19	Langerhans cells	NIN
1.44803e-23	0.266553	0.405	0.107	3.07533e-19	Langerhans cells	PLXNC1
2.33243e-23	0.930577	0.992	0.867	4.95362e-19	Langerhans cells	GADD45B
2.60751e-23	0.825038	0.54	0.248	5.53783e-19	Langerhans cells	PPP1R15B
2.84281e-23	0.251308	0.27	0.062	6.03757e-19	Langerhans cells	ARPIN
4.43225e-23	0.569007	0.706	0.386	9.4132e-19	Langerhans cells	SMCHD1
4.52134e-23	1.04342	0.508	0.218	9.60241e-19	Langerhans cells	ZNF331
6.06175e-23	0.496518	0.675	0.342	1.28739e-18	Langerhans cells	UBE2E1
6.52621e-23	0.638321	0.897	0.727	1.38604e-18	Langerhans cells	SH3BGRL3
9.42249e-23	0.750914	0.889	0.678	2.00115e-18	Langerhans cells	REL
1.26524e-22	0.493592	0.5	0.199	2.68711e-18	Langerhans cells	NME4
1.42708e-22	0.473387	0.611	0.283	3.03083e-18	Langerhans cells	DCP2
2.61031e-22	0.471271	0.46	0.174	5.54377e-18	Langerhans cells	RASA2
2.84482e-22	0.455925	0.437	0.155	6.04183e-18	Langerhans cells	HPS5
3.31472e-22	0.264654	0.325	0.086	7.03981e-18	Langerhans cells	CCDC57
5.84339e-22	0.584951	0.738	0.432	1.24102e-17	Langerhans cells	SUMO3
6.2847e-22	0.587193	0.897	0.744	1.33475e-17	Langerhans cells	VAMP8
1.15678e-21	0.446718	0.905	0.897	2.45678e-17	Langerhans cells	ATP5E
1.62454e-21	0.586813	0.635	0.31	3.4502e-17	Langerhans cells	CYLD
1.65905e-21	0.513903	0.96	0.887	3.52349e-17	Langerhans cells	CCNI
2.07444e-21	0.59375	0.889	0.669	4.4057e-17	Langerhans cells	PYCARD
9.77406e-21	0.333268	0.349	0.106	2.07582e-16	Langerhans cells	RASAL2
1.1615e-20	0.574587	0.698	0.41	2.46679e-16	Langerhans cells	MOB1A
1.60778e-20	0.276911	0.302	0.081	3.41461e-16	Langerhans cells	CPPED1
2.20333e-20	0.552858	0.802	0.597	4.67944e-16	Langerhans cells	REEP5
2.20608e-20	0.459627	0.349	0.112	4.68528e-16	Langerhans cells	CCSAP
2.66232e-20	0.491028	0.968	0.84	5.65424e-16	Langerhans cells	CDC42
3.04184e-20	0.438574	0.595	0.279	6.46025e-16	Langerhans cells	FNBP1
3.17626e-20	0.552725	0.841	0.683	6.74575e-16	Langerhans cells	FKBP1A
3.61953e-20	0.512636	0.46	0.189	7.68716e-16	Langerhans cells	FLOT1
4.16797e-20	0.535839	0.865	0.638	8.85194e-16	Langerhans cells	PTMS
4.93147e-20	0.67323	0.651	0.387	1.04735e-15	Langerhans cells	ARL5B
6.76222e-20	0.388069	1	0.966	1.43616e-15	Langerhans cells	CFL1
1.06666e-19	0.463548	0.524	0.237	2.26537e-15	Langerhans cells	ACAA1
1.50212e-19	0.522137	0.659	0.37	3.1902e-15	Langerhans cells	TAOK3
1.62024e-19	0.417481	0.365	0.125	3.44106e-15	Langerhans cells	KIAA0100
2.87432e-19	0.540336	0.746	0.481	6.10448e-15	Langerhans cells	CTNND1
4.35898e-19	0.514687	0.754	0.512	9.2576e-15	Langerhans cells	SEC11A
4.45404e-19	0.355026	0.286	0.08	9.45948e-15	Langerhans cells	PXDC1
5.49481e-19	0.521207	0.762	0.484	1.16699e-14	Langerhans cells	H2AFV
9.8049e-19	0.546817	0.611	0.331	2.08236e-14	Langerhans cells	CIB1
1.1161e-18	0.44139	0.984	0.964	2.37038e-14	Langerhans cells	S100A10
1.2053e-18	0.562164	0.738	0.507	2.55982e-14	Langerhans cells	2021-09-02
1.58634e-18	0.310719	0.357	0.118	3.36907e-14	Langerhans cells	ATG4C
1.71139e-18	0.377614	0.437	0.174	3.63465e-14	Langerhans cells	STIM2
2.325e-18	0.363923	0.381	0.137	4.93784e-14	Langerhans cells	ME2
2.33732e-18	0.445583	0.698	0.391	4.96399e-14	Langerhans cells	TRAM1
2.90401e-18	0.748388	0.937	0.709	6.16754e-14	Langerhans cells	SELK
3.76063e-18	0.4095	0.389	0.136	7.98682e-14	Langerhans cells	IFITM2
5.31334e-18	0.478802	0.405	0.158	1.12845e-13	Langerhans cells	PCYT1A
6.10157e-18	0.567762	0.794	0.602	1.29585e-13	Langerhans cells	OSBPL8
1.11896e-17	1.35239	0.381	0.142	2.37645e-13	Langerhans cells	HSPA6
1.31676e-17	0.302583	1	0.999	2.79654e-13	Langerhans cells	MALAT1
3.44866e-17	0.638649	0.365	0.134	7.32426e-13	Langerhans cells	MID1IP1
4.80004e-17	0.378354	0.262	0.076	1.01943e-12	Langerhans cells	DEPTOR
5.23671e-17	0.347002	0.373	0.139	1.11217e-12	Langerhans cells	EFHD2
6.65167e-17	0.610804	0.619	0.374	1.41268e-12	Langerhans cells	ATG3
7.24656e-17	0.448888	0.619	0.335	1.53902e-12	Langerhans cells	RALA
1.52042e-16	0.590088	0.944	0.912	3.22907e-12	Langerhans cells	ZFP36
1.63517e-16	0.529933	0.571	0.3	3.47277e-12	Langerhans cells	RNASET2
1.72755e-16	0.383313	0.619	0.33	3.66897e-12	Langerhans cells	PSMD13
1.77958e-16	0.395677	0.841	0.584	3.77947e-12	Langerhans cells	PSME2
1.87782e-16	0.480125	0.944	0.899	3.98812e-12	Langerhans cells	HSPA8
2.22845e-16	0.522041	0.778	0.551	4.73278e-12	Langerhans cells	ATP6V0B
2.38978e-16	0.356491	0.389	0.15	5.07542e-12	Langerhans cells	CD58
2.50276e-16	0.434612	0.873	0.702	5.31537e-12	Langerhans cells	CALR
3.24745e-16	0.296713	0.286	0.089	6.89694e-12	Langerhans cells	C17orf62
4.09771e-16	0.452551	0.556	0.28	8.70271e-12	Langerhans cells	AKAP17A
4.578e-16	0.469723	0.77	0.574	9.72275e-12	Langerhans cells	CAPZA2
5.04196e-16	0.325374	0.27	0.082	1.07081e-11	Langerhans cells	BMP2K
5.99771e-16	0.458168	0.381	0.151	1.27379e-11	Langerhans cells	NKRF
6.48874e-16	0.253486	1	0.997	1.37808e-11	Langerhans cells	UBA52
6.79711e-16	0.401426	0.381	0.149	1.44357e-11	Langerhans cells	ATP1B1
7.4378e-16	0.384286	0.341	0.126	1.57964e-11	Langerhans cells	USPL1
7.45321e-16	0.363064	0.317	0.11	1.58291e-11	Langerhans cells	BID
8.71875e-16	0.3983	0.341	0.124	1.85169e-11	Langerhans cells	RILPL2
1.0409e-15	0.34541	0.46	0.209	2.21067e-11	Langerhans cells	PTPN12
1.2817e-15	0.435022	0.635	0.375	2.72208e-11	Langerhans cells	ASPH
1.31051e-15	0.435685	0.849	0.732	2.78326e-11	Langerhans cells	PARK7
1.46192e-15	0.405086	0.357	0.138	3.10482e-11	Langerhans cells	CNTRL
1.54655e-15	0.444282	0.627	0.381	3.28456e-11	Langerhans cells	ROCK1
1.626e-15	0.416477	0.81	0.569	3.4533e-11	Langerhans cells	IL18
1.8107e-15	0.376651	0.27	0.084	3.84556e-11	Langerhans cells	RAB8B
1.84739e-15	0.384435	0.413	0.175	3.9235e-11	Langerhans cells	SNAP29
2.12429e-15	0.640991	0.484	0.243	4.51157e-11	Langerhans cells	TSPYL2
2.38863e-15	0.268084	0.31	0.102	5.07297e-11	Langerhans cells	MSRA
2.59952e-15	0.439891	0.762	0.636	5.52086e-11	Langerhans cells	DRAP1
2.60252e-15	0.443468	0.73	0.502	5.52724e-11	Langerhans cells	TMEM14B
3.234e-15	0.483863	0.937	0.784	6.86836e-11	Langerhans cells	TRA2B
3.32032e-15	0.361311	0.381	0.149	7.05171e-11	Langerhans cells	CCND3
4.06279e-15	0.28597	0.262	0.079	8.62856e-11	Langerhans cells	LRMP
4.08705e-15	0.284287	0.31	0.106	8.68009e-11	Langerhans cells	PRKAG2
4.19126e-15	0.512352	0.349	0.136	8.90139e-11	Langerhans cells	PEA15
4.72903e-15	0.256194	0.262	0.076	1.00435e-10	Langerhans cells	MEF2C
4.76585e-15	0.432881	0.46	0.22	1.01217e-10	Langerhans cells	HPRT1
6.19051e-15	0.401052	0.508	0.25	1.31474e-10	Langerhans cells	SNAP23
6.33282e-15	0.437986	0.913	0.762	1.34497e-10	Langerhans cells	PDIA3
6.79957e-15	0.544259	0.635	0.395	1.44409e-10	Langerhans cells	PAK2
6.87472e-15	0.426786	0.405	0.174	1.46005e-10	Langerhans cells	PLK3
7.4447e-15	0.382148	0.524	0.269	1.58111e-10	Langerhans cells	LSM12
7.55564e-15	0.343221	0.31	0.109	1.60467e-10	Langerhans cells	MAN2A1
7.89477e-15	0.422648	0.492	0.244	1.67669e-10	Langerhans cells	ZNF721
8.42289e-15	0.375641	0.96	0.943	1.78885e-10	Langerhans cells	HNRNPA2B1
9.72098e-15	0.301684	0.333	0.12	2.06454e-10	Langerhans cells	HIP1
1.1525e-14	0.386312	0.611	0.351	2.44768e-10	Langerhans cells	PRMT2
1.32766e-14	0.404978	0.492	0.243	2.81968e-10	Langerhans cells	ISG20L2
1.64623e-14	0.357625	0.452	0.204	3.49626e-10	Langerhans cells	MALT1
2.17378e-14	0.654772	0.46	0.24	4.61668e-10	Langerhans cells	TMEM70
2.33985e-14	0.384743	0.619	0.361	4.96938e-10	Langerhans cells	LINC01420
2.71438e-14	0.291571	0.349	0.133	5.7648e-10	Langerhans cells	OSGEP
3.09872e-14	0.524716	0.516	0.269	6.58107e-10	Langerhans cells	ZFAND2A
3.26801e-14	0.328675	0.27	0.091	6.9406e-10	Langerhans cells	BRI3BP
3.55069e-14	0.374653	0.865	0.691	7.54095e-10	Langerhans cells	EIF3G
3.56719e-14	0.254492	0.405	0.162	7.576e-10	Langerhans cells	DUSP22
4.26685e-14	0.533021	0.77	0.602	9.06193e-10	Langerhans cells	PPIB
4.36085e-14	0.442109	0.817	0.628	9.26157e-10	Langerhans cells	PRPF38B
4.5765e-14	0.5274	0.73	0.609	9.71958e-10	Langerhans cells	CAPZB
5.28158e-14	0.474826	0.373	0.161	1.1217e-09	Langerhans cells	TCTN3
6.04696e-14	0.357432	0.341	0.131	1.28425e-09	Langerhans cells	INSIG2
7.60024e-14	0.362296	0.833	0.635	1.61414e-09	Langerhans cells	GPX4
7.78361e-14	0.483832	0.492	0.259	1.65308e-09	Langerhans cells	PRR13
7.9144e-14	0.540827	0.921	0.768	1.68086e-09	Langerhans cells	HSP90B1
9.26977e-14	0.376706	0.373	0.156	1.96871e-09	Langerhans cells	AC013461.1
9.49309e-14	0.448623	0.857	0.822	2.01614e-09	Langerhans cells	GPBP1
1.03841e-13	0.701745	0.548	0.352	2.20538e-09	Langerhans cells	RANBP2
1.18784e-13	0.410026	0.468	0.232	2.52272e-09	Langerhans cells	PDLIM2
1.2956e-13	0.718601	0.96	0.935	2.7516e-09	Langerhans cells	NFKBIA
1.31229e-13	0.30041	0.381	0.162	2.78703e-09	Langerhans cells	TRIP10
1.34871e-13	0.434724	0.532	0.29	2.86439e-09	Langerhans cells	VPS13C
1.37449e-13	0.365832	0.563	0.315	2.91914e-09	Langerhans cells	DDOST
1.43779e-13	0.426177	0.595	0.353	3.05358e-09	Langerhans cells	AHR
1.54064e-13	0.365006	0.452	0.227	3.27201e-09	Langerhans cells	DIAPH1
1.66259e-13	0.362251	0.317	0.12	3.53101e-09	Langerhans cells	RPS6KA3
1.79209e-13	0.535933	0.476	0.244	3.80604e-09	Langerhans cells	WDFY2
2.01051e-13	0.337703	0.722	0.485	4.26993e-09	Langerhans cells	CSNK2B
2.11635e-13	0.440521	0.468	0.236	4.49469e-09	Langerhans cells	CCNH
3.36823e-13	0.483546	0.802	0.643	7.15344e-09	Langerhans cells	VPS29
3.6809e-13	0.376572	0.968	0.823	7.8175e-09	Langerhans cells	HLA-C
4.07812e-13	0.383624	0.587	0.352	8.66111e-09	Langerhans cells	DENR
4.38099e-13	0.605996	0.516	0.263	9.30435e-09	Langerhans cells	TNFAIP3
4.73701e-13	0.266459	0.286	0.1	1.00605e-08	Langerhans cells	SCRN1
4.95054e-13	0.513741	0.714	0.495	1.0514e-08	Langerhans cells	LPAR6
5.32621e-13	0.413408	0.5	0.247	1.13118e-08	Langerhans cells	ARMCX3
6e-13	0.346025	0.468	0.241	1.27428e-08	Langerhans cells	TMEM243
6.39404e-13	0.35866	0.357	0.15	1.35797e-08	Langerhans cells	COPRS
1.099e-12	0.265377	0.333	0.129	2.33406e-08	Langerhans cells	CBFB
1.11163e-12	0.402516	0.421	0.203	2.36088e-08	Langerhans cells	LACTB
1.15899e-12	0.371978	0.857	0.666	2.46147e-08	Langerhans cells	GABARAPL2
1.40149e-12	0.385345	0.762	0.637	2.97647e-08	Langerhans cells	PSMB3
1.74697e-12	0.360392	0.849	0.723	3.71021e-08	Langerhans cells	RHOA
1.79732e-12	0.307585	0.31	0.119	3.81715e-08	Langerhans cells	CDYL
1.88485e-12	0.309507	0.278	0.1	4.00305e-08	Langerhans cells	SLC29A1
1.88835e-12	0.384297	0.389	0.179	4.01049e-08	Langerhans cells	MAP3K11
1.96024e-12	0.433598	0.635	0.43	4.16315e-08	Langerhans cells	SUPT4H1
2.02662e-12	0.31324	0.944	0.814	4.30413e-08	Langerhans cells	PKM
2.61158e-12	0.541838	0.667	0.474	5.54647e-08	Langerhans cells	CD55
2.69146e-12	0.443486	0.548	0.338	5.71612e-08	Langerhans cells	PRDX4
2.7478e-12	0.286411	0.349	0.146	5.83577e-08	Langerhans cells	SNX29
2.80343e-12	0.308598	0.929	0.81	5.95392e-08	Langerhans cells	COMMD6
2.95588e-12	0.460748	0.69	0.505	6.27769e-08	Langerhans cells	YPEL5
3.43208e-12	0.326992	0.262	0.095	7.28906e-08	Langerhans cells	SGMS2
3.92822e-12	0.437789	0.675	0.479	8.34274e-08	Langerhans cells	SENP6
4.07871e-12	0.334044	0.325	0.132	8.66236e-08	Langerhans cells	NECAP1
4.1951e-12	0.361407	0.865	0.69	8.90954e-08	Langerhans cells	AP2S1
4.87637e-12	0.427372	0.556	0.315	1.03564e-07	Langerhans cells	ZCCHC6
5.08094e-12	0.612472	0.968	0.981	1.07909e-07	Langerhans cells	DNAJB1
6.465e-12	0.387123	0.675	0.468	1.37304e-07	Langerhans cells	SMARCA5
7.68614e-12	0.379406	0.833	0.695	1.63238e-07	Langerhans cells	BAZ1A
7.72001e-12	0.424991	0.611	0.415	1.63958e-07	Langerhans cells	MSN
1.03604e-11	0.35748	0.468	0.245	2.20035e-07	Langerhans cells	KDM6B
1.22127e-11	0.370893	0.405	0.186	2.59373e-07	Langerhans cells	ANKRD28
1.28065e-11	0.323849	0.46	0.242	2.71983e-07	Langerhans cells	EXOC3
1.29006e-11	0.301986	0.302	0.118	2.73982e-07	Langerhans cells	IL1RAP
1.71653e-11	0.332159	0.294	0.112	3.64556e-07	Langerhans cells	ITM2C
1.72505e-11	0.429579	0.429	0.224	3.66367e-07	Langerhans cells	TBRG1
1.72681e-11	0.286036	0.254	0.092	3.66739e-07	Langerhans cells	DYRK2
1.85337e-11	0.393385	0.921	0.728	3.93619e-07	Langerhans cells	NR4A1
1.90119e-11	0.322626	0.405	0.19	4.03774e-07	Langerhans cells	HNMT
2.19734e-11	0.435985	0.754	0.592	4.66672e-07	Langerhans cells	CACYBP
2.21127e-11	0.294129	1	0.926	4.6963e-07	Langerhans cells	ATP5L
2.2867e-11	0.346705	0.516	0.288	4.8565e-07	Langerhans cells	TMED5
2.33697e-11	0.356318	0.444	0.238	4.96327e-07	Langerhans cells	MYO6
2.88225e-11	0.398925	0.73	0.623	6.12132e-07	Langerhans cells	KMT2E
3.39164e-11	0.361717	0.611	0.376	7.20316e-07	Langerhans cells	RAB5C
3.49862e-11	0.332106	0.444	0.232	7.43037e-07	Langerhans cells	SLCO3A1
3.52518e-11	0.280732	0.937	0.851	7.48677e-07	Langerhans cells	SUB1
3.65609e-11	0.420637	0.825	0.701	7.7648e-07	Langerhans cells	RHEB
4.3416e-11	0.420288	0.46	0.263	9.22069e-07	Langerhans cells	NPIPB5
4.7904e-11	0.298361	0.262	0.1	1.01738e-06	Langerhans cells	GPATCH11
5.81188e-11	0.262745	0.444	0.227	1.23433e-06	Langerhans cells	MAPK1
5.95993e-11	0.370695	0.508	0.291	1.26577e-06	Langerhans cells	DDAH2
6.46775e-11	0.401327	0.833	0.705	1.37362e-06	Langerhans cells	CANX
7.48713e-11	0.291773	0.937	0.826	1.59012e-06	Langerhans cells	TMBIM6
7.48933e-11	0.384924	0.421	0.218	1.59058e-06	Langerhans cells	N4BP2
7.91508e-11	0.348165	0.524	0.304	1.681e-06	Langerhans cells	DNMT1
8.65986e-11	0.366403	0.532	0.32	1.83918e-06	Langerhans cells	TCEB3
8.92634e-11	0.420436	0.532	0.327	1.89578e-06	Langerhans cells	TAPBP
9.65802e-11	0.368082	0.69	0.487	2.05117e-06	Langerhans cells	PSMB8
1.00557e-10	0.342964	0.437	0.235	2.13563e-06	Langerhans cells	PVRL2
1.04283e-10	0.290821	0.524	0.278	2.21477e-06	Langerhans cells	SOCS3
1.07411e-10	0.284613	0.96	0.904	2.2812e-06	Langerhans cells	HLA-B
1.08236e-10	0.443915	0.524	0.319	2.29871e-06	Langerhans cells	MAFF
1.08276e-10	0.279054	0.333	0.146	2.29957e-06	Langerhans cells	CYTH1
1.21392e-10	0.290204	0.405	0.199	2.57812e-06	Langerhans cells	CEP170
1.22711e-10	0.326319	0.46	0.261	2.60614e-06	Langerhans cells	C16orf87
1.34915e-10	0.423937	0.714	0.561	2.86532e-06	Langerhans cells	GRN
1.44464e-10	0.375781	0.563	0.375	3.06813e-06	Langerhans cells	ZFAND6
1.68639e-10	0.417024	0.603	0.415	3.58155e-06	Langerhans cells	RRBP1
1.87067e-10	0.445043	0.468	0.265	3.97292e-06	Langerhans cells	ATF6
1.88959e-10	0.305931	0.27	0.107	4.01311e-06	Langerhans cells	LMNB1
2.08814e-10	0.788036	0.706	0.58	4.43479e-06	Langerhans cells	GLUL
2.19686e-10	0.412551	0.444	0.246	4.66569e-06	Langerhans cells	KIAA1551
2.22695e-10	0.322212	0.698	0.497	4.7296e-06	Langerhans cells	MTPN
2.36794e-10	0.35686	0.659	0.476	5.02903e-06	Langerhans cells	RHOC
2.40205e-10	0.333888	0.429	0.222	5.10148e-06	Langerhans cells	HEXB
3.01206e-10	0.278092	0.317	0.141	6.39701e-06	Langerhans cells	CARD16
3.09716e-10	0.283735	0.976	0.962	6.57774e-06	Langerhans cells	PABPC1
3.14073e-10	0.36622	0.841	0.706	6.67027e-06	Langerhans cells	CLK1
3.2648e-10	0.385998	0.429	0.236	6.93378e-06	Langerhans cells	ERCC1
3.30667e-10	0.352457	0.381	0.202	7.0227e-06	Langerhans cells	UTP6
3.58328e-10	0.319558	0.579	0.377	7.61016e-06	Langerhans cells	SSR1
3.88472e-10	0.424179	0.659	0.476	8.25037e-06	Langerhans cells	RTFDC1
5.06653e-10	0.339863	0.714	0.556	1.07603e-05	Langerhans cells	MBNL1
5.5898e-10	0.309828	0.619	0.414	1.18716e-05	Langerhans cells	PPM1G
6.08662e-10	0.316087	0.302	0.133	1.29268e-05	Langerhans cells	YARS
6.12346e-10	0.342202	0.302	0.126	1.3005e-05	Langerhans cells	CTSZ
6.15853e-10	0.274404	0.341	0.158	1.30795e-05	Langerhans cells	HIPK1
6.16006e-10	0.337442	0.373	0.193	1.30827e-05	Langerhans cells	CARD19
6.33901e-10	0.341763	0.286	0.122	1.34628e-05	Langerhans cells	IFIH1
7.53201e-10	0.3196	0.929	0.855	1.59965e-05	Langerhans cells	HMGN1
7.60403e-10	0.276529	0.381	0.185	1.61494e-05	Langerhans cells	NCOR2
8.33348e-10	0.363814	0.508	0.31	1.76987e-05	Langerhans cells	ACAP2
9.43504e-10	0.361636	0.429	0.243	2.00381e-05	Langerhans cells	ZNF518A
9.55664e-10	0.353144	0.794	0.634	2.02964e-05	Langerhans cells	PGK1
9.57815e-10	0.410495	0.532	0.333	2.03421e-05	Langerhans cells	ANXA11
9.93461e-10	0.37634	0.706	0.543	2.10991e-05	Langerhans cells	CDC37
1.24879e-09	0.363427	0.524	0.309	2.65218e-05	Langerhans cells	B3GNT5
1.3221e-09	0.325613	0.611	0.441	2.80788e-05	Langerhans cells	MAPRE1
1.62773e-09	0.349433	0.46	0.284	3.45697e-05	Langerhans cells	EHMT1
1.81341e-09	0.263883	0.96	0.884	3.85132e-05	Langerhans cells	NAP1L1
1.84886e-09	0.368944	0.579	0.396	3.92661e-05	Langerhans cells	SSR3
1.87045e-09	0.474152	0.698	0.56	3.97247e-05	Langerhans cells	SARAF
1.93489e-09	0.443692	0.413	0.24	4.10931e-05	Langerhans cells	STX4
2.03269e-09	0.331282	0.294	0.131	4.31702e-05	Langerhans cells	PHYHIP
2.13267e-09	0.340714	0.389	0.21	4.52937e-05	Langerhans cells	RALB
2.31072e-09	0.40021	0.611	0.438	4.90751e-05	Langerhans cells	CAPZA1
2.374e-09	0.272035	0.381	0.194	5.04191e-05	Langerhans cells	KLHDC3
2.56612e-09	0.276718	0.516	0.308	5.44993e-05	Langerhans cells	CISD2
2.5795e-09	0.27546	0.405	0.2	5.47835e-05	Langerhans cells	CRIP1
3.01579e-09	0.437461	0.889	0.802	6.40493e-05	Langerhans cells	SRSF7
3.01965e-09	0.308621	0.444	0.251	6.41313e-05	Langerhans cells	BLOC1S6
3.02327e-09	0.368838	0.69	0.53	6.42083e-05	Langerhans cells	ATP6AP2
3.23461e-09	0.311337	0.81	0.712	6.86967e-05	Langerhans cells	CD164
3.63512e-09	0.507811	0.833	0.823	7.72027e-05	Langerhans cells	MCL1
4.30672e-09	0.372298	0.532	0.347	9.1466e-05	Langerhans cells	TMF1
4.97699e-09	0.373317	0.5	0.323	0.000105701	Langerhans cells	TGOLN2
5.08056e-09	0.293688	0.365	0.181	0.000107901	Langerhans cells	GNAQ
5.08694e-09	0.38894	0.302	0.146	0.000108036	Langerhans cells	SVBP
5.63382e-09	0.379998	0.762	0.639	0.000119651	Langerhans cells	C11orf31
5.6408e-09	0.332688	0.31	0.144	0.000119799	Langerhans cells	NFKB1
5.92456e-09	0.395948	0.397	0.214	0.000125826	Langerhans cells	CCDC107
6.08859e-09	0.312374	0.317	0.156	0.000129309	Langerhans cells	DYNC2H1
6.55033e-09	0.337311	0.31	0.147	0.000139116	Langerhans cells	PLSCR1
6.78852e-09	0.264373	0.317	0.151	0.000144175	Langerhans cells	VRK1
7.07073e-09	0.484737	0.913	0.847	0.000150168	Langerhans cells	HSPD1
8.32901e-09	0.252821	0.746	0.59	0.000176891	Langerhans cells	UFC1
8.53823e-09	0.455523	0.571	0.429	0.000181335	Langerhans cells	CEP350
8.68295e-09	0.263751	0.889	0.763	0.000184409	Langerhans cells	SF3B1
8.74163e-09	0.265107	0.405	0.224	0.000185655	Langerhans cells	TRIM38
9.45149e-09	0.399778	0.5	0.332	0.000200731	Langerhans cells	SYAP1
9.96059e-09	0.290769	0.413	0.235	0.000211543	Langerhans cells	ANKRD36C
1.14801e-08	0.373997	0.841	0.646	0.000243813	Langerhans cells	STMN1
1.25304e-08	0.276757	0.302	0.139	0.00026612	Langerhans cells	GNB4
1.26988e-08	0.281793	0.437	0.248	0.000269696	Langerhans cells	GOLIM4
1.52947e-08	0.297583	0.468	0.287	0.000324829	Langerhans cells	NQO2
1.5583e-08	0.294194	0.365	0.194	0.000330953	Langerhans cells	LPGAT1
1.58628e-08	0.279191	0.397	0.211	0.000336894	Langerhans cells	TYMP
1.6273e-08	0.301224	0.722	0.56	0.000345606	Langerhans cells	LAMTOR1
1.71966e-08	0.293406	0.81	0.721	0.000365221	Langerhans cells	BRD2
1.78285e-08	0.279401	0.27	0.118	0.000378642	Langerhans cells	SAMD9
1.97943e-08	0.268074	0.373	0.2	0.000420391	Langerhans cells	ETHE1
1.98085e-08	0.26869	1	0.987	0.000420692	Langerhans cells	HMGB1
2.26424e-08	0.30437	0.294	0.137	0.00048088	Langerhans cells	RBM47
2.51251e-08	0.420862	0.921	0.936	0.000533606	Langerhans cells	DUSP1
2.68034e-08	0.355957	0.365	0.197	0.000569251	Langerhans cells	ILF3-AS1
2.87989e-08	0.301598	0.468	0.281	0.000611631	Langerhans cells	REV3L
2.94471e-08	0.276665	0.556	0.346	0.000625397	Langerhans cells	THAP9-AS1
3.02686e-08	0.3884	0.722	0.652	0.000642845	Langerhans cells	DUT
3.04299e-08	0.411467	0.563	0.407	0.00064627	Langerhans cells	WAPL
3.04619e-08	0.261586	0.341	0.181	0.00064695	Langerhans cells	RLIM
3.35306e-08	0.255243	0.532	0.345	0.000712123	Langerhans cells	FRMD4B
4.02059e-08	0.330694	0.714	0.614	0.000853894	Langerhans cells	AP2M1
5.64814e-08	0.373058	0.754	0.661	0.00119955	Langerhans cells	SPAG9
5.70555e-08	0.2872	0.349	0.185	0.00121175	Langerhans cells	PPP1R18
5.90018e-08	0.28776	0.437	0.268	0.00125308	Langerhans cells	FIBP
6.60451e-08	0.302486	0.619	0.418	0.00140267	Langerhans cells	WBP5
7.12117e-08	0.627437	0.683	0.654	0.00151239	Langerhans cells	CHMP1B
7.15921e-08	0.281176	0.746	0.578	0.00152047	Langerhans cells	SRP72
7.8597e-08	0.332459	0.643	0.496	0.00166924	Langerhans cells	GNB2
7.95058e-08	0.262091	0.365	0.202	0.00168854	Langerhans cells	TBC1D5
8.42943e-08	0.346359	0.444	0.268	0.00179024	Langerhans cells	ZNF33A
8.85011e-08	0.28058	0.405	0.232	0.00187959	Langerhans cells	SLC1A5
8.88253e-08	0.316426	0.849	0.74	0.00188647	Langerhans cells	ARL6IP4
9.87888e-08	0.306008	0.349	0.19	0.00209808	Langerhans cells	PLEKHA3
1.22933e-07	0.257382	0.484	0.297	0.00261086	Langerhans cells	AKIRIN2
1.26471e-07	0.258823	0.873	0.736	0.00268598	Langerhans cells	ATP6V0E1
1.365e-07	0.265701	0.516	0.343	0.00289899	Langerhans cells	NT5C
1.47565e-07	0.408275	0.556	0.413	0.00313399	Langerhans cells	NDFIP1
1.52941e-07	0.274543	0.452	0.287	0.00324816	Langerhans cells	C3orf58
1.57571e-07	0.297619	0.317	0.168	0.00334649	Langerhans cells	USP36
1.68354e-07	0.259279	0.524	0.34	0.0035755	Langerhans cells	DNAJB9
1.72636e-07	0.300874	0.476	0.314	0.00366645	Langerhans cells	SNX17
1.87262e-07	0.292245	0.468	0.309	0.00397706	Langerhans cells	NUDT3
2.2942e-07	0.343622	0.437	0.287	0.00487243	Langerhans cells	IL6ST
2.3111e-07	0.3051	0.595	0.451	0.0049083	Langerhans cells	PRDX3
2.43467e-07	0.367482	0.563	0.445	0.00517074	Langerhans cells	RAB5A
2.49944e-07	0.296348	0.794	0.663	0.00530832	Langerhans cells	SCAF11
2.5122e-07	0.385148	0.841	0.822	0.00533541	Langerhans cells	AMD1
2.83187e-07	0.378262	1	0.992	0.00601433	Langerhans cells	FOS
2.85325e-07	0.293579	0.913	0.845	0.00605974	Langerhans cells	DNAJB6
3.02601e-07	0.277716	0.762	0.642	0.00642664	Langerhans cells	IQGAP1
3.52292e-07	0.3212	0.762	0.616	0.00748198	Langerhans cells	TUBA1A
4.86636e-07	0.311328	0.587	0.413	0.0103352	Langerhans cells	CLINT1
5.12708e-07	0.288936	0.397	0.238	0.0108889	Langerhans cells	UBE2D1
5.22135e-07	0.361893	0.373	0.236	0.0110891	Langerhans cells	ATP6V1H
5.28762e-07	0.360252	0.294	0.157	0.0112299	Langerhans cells	TCOF1
6.03814e-07	0.346996	0.635	0.471	0.0128238	Langerhans cells	SAT2
6.30213e-07	0.283327	0.484	0.329	0.0133845	Langerhans cells	CALM3
7.65661e-07	0.251025	0.603	0.433	0.0162611	Langerhans cells	PRKAR1A
7.94236e-07	0.302114	0.754	0.628	0.016868	Langerhans cells	ENY2
8.05536e-07	0.297117	0.286	0.155	0.017108	Langerhans cells	PIGG
8.12173e-07	0.273065	0.714	0.575	0.0172489	Langerhans cells	FNBP4
8.96492e-07	0.355782	0.548	0.436	0.0190397	Langerhans cells	PPHLN1
9.69365e-07	0.281518	0.476	0.328	0.0205874	Langerhans cells	NAA10
9.77419e-07	0.380183	0.421	0.278	0.0207584	Langerhans cells	MAP2K3
9.7764e-07	0.297232	0.413	0.263	0.0207631	Langerhans cells	UBA3
9.95231e-07	0.328011	0.484	0.35	0.0211367	Langerhans cells	RNF5
1.02494e-06	0.288612	0.413	0.272	0.0217677	Langerhans cells	PARL
1.06523e-06	0.269818	0.587	0.421	0.0226234	Langerhans cells	PJA2
1.32339e-06	0.319378	0.54	0.398	0.0281063	Langerhans cells	IDH2
1.37392e-06	0.282501	0.389	0.241	0.0291793	Langerhans cells	SKAP2
1.61058e-06	0.256443	0.325	0.18	0.0342056	Langerhans cells	N4BP2L1
1.65136e-06	0.290117	0.563	0.408	0.0350717	Langerhans cells	PTBP3
1.6579e-06	0.392295	0.516	0.388	0.0352105	Langerhans cells	TLN1
1.75276e-06	0.276959	0.413	0.264	0.037225	Langerhans cells	NRBF2
1.78162e-06	0.256998	0.849	0.769	0.0378381	Langerhans cells	RBM25
1.82607e-06	0.282445	0.365	0.221	0.0387822	Langerhans cells	FAM96A
2.07998e-06	0.30532	0.325	0.189	0.0441745	Langerhans cells	DCAF11
2.09731e-06	0.322239	0.444	0.32	0.0445426	Langerhans cells	CAT
2.36104e-06	0.265726	0.421	0.276	0.0501439	Langerhans cells	ACBD6
2.39282e-06	0.280956	0.77	0.725	0.0508188	Langerhans cells	C6orf48
2.48459e-06	0.305015	0.46	0.321	0.0527678	Langerhans cells	EIF4E2
2.53817e-06	0.277724	0.381	0.243	0.0539056	Langerhans cells	AP3B1
2.58488e-06	0.356787	0.381	0.234	0.0548978	Langerhans cells	ATM
2.76909e-06	0.268323	0.254	0.126	0.0588098	Langerhans cells	DMTF1
2.82863e-06	0.315633	0.595	0.47	0.0600744	Langerhans cells	KMT2C
2.88301e-06	0.368921	0.548	0.418	0.0612293	Langerhans cells	RLF
3.07657e-06	0.276816	0.627	0.52	0.0653403	Langerhans cells	VPS35
3.18659e-06	0.324381	0.46	0.334	0.0676768	Langerhans cells	CORO1C
3.35446e-06	0.268282	0.357	0.22	0.0712419	Langerhans cells	SHTN1
3.62789e-06	0.291855	0.421	0.267	0.077049	Langerhans cells	NECAP2
3.67839e-06	0.460798	0.675	0.575	0.0781216	Langerhans cells	DNAJB4
3.76002e-06	0.327308	0.317	0.185	0.0798554	Langerhans cells	ZNF296
4.23134e-06	0.295034	0.643	0.509	0.0898652	Langerhans cells	CHD2
4.37493e-06	0.261907	0.69	0.569	0.0929147	Langerhans cells	NGFRAP1
5.11637e-06	0.266898	0.349	0.22	0.108662	Langerhans cells	ZC3HAV1
5.46196e-06	0.281974	0.516	0.374	0.116001	Langerhans cells	MAP3K2
5.62297e-06	0.329652	0.468	0.328	0.119421	Langerhans cells	CTTNBP2NL
6.41225e-06	0.318304	0.373	0.246	0.136183	Langerhans cells	KCTD20
7.22997e-06	0.343502	0.349	0.233	0.15355	Langerhans cells	NUMB
7.40025e-06	0.326941	0.484	0.346	0.157167	Langerhans cells	AHCYL1
7.72422e-06	0.323471	0.405	0.265	0.164047	Langerhans cells	SRPRA
7.74173e-06	0.25564	0.468	0.322	0.164419	Langerhans cells	DDX39A
8.0632e-06	0.298822	0.905	0.859	0.171246	Langerhans cells	HNRNPU
8.13695e-06	0.318952	0.619	0.514	0.172813	Langerhans cells	XPO1
8.58974e-06	0.57545	0.444	0.335	0.182429	Langerhans cells	TBC1D4
8.75546e-06	0.288721	0.69	0.628	0.185949	Langerhans cells	COPE
9.0355e-06	0.289663	0.627	0.504	0.191896	Langerhans cells	DYNC1H1
9.39475e-06	0.263676	0.667	0.553	0.199526	Langerhans cells	ING2
1.03607e-05	0.269242	0.373	0.239	0.22004	Langerhans cells	UBE2Q2
1.15328e-05	0.321913	0.294	0.176	0.244934	Langerhans cells	CAB39
1.15982e-05	0.295439	0.524	0.399	0.246322	Langerhans cells	AFTPH
1.16156e-05	0.26532	0.5	0.372	0.246693	Langerhans cells	USP15
1.2748e-05	0.335503	0.619	0.546	0.270741	Langerhans cells	ELF1
1.31421e-05	0.251499	0.405	0.276	0.279112	Langerhans cells	PPIP5K2
1.3463e-05	0.358679	0.5	0.413	0.285928	Langerhans cells	ARID4A
1.69188e-05	0.260811	0.365	0.238	0.359321	Langerhans cells	MFSD1
1.75153e-05	0.289847	0.46	0.333	0.371989	Langerhans cells	UBE2A
2.01661e-05	0.264845	0.349	0.225	0.428288	Langerhans cells	CDK2AP2
2.15259e-05	0.27079	0.333	0.211	0.457168	Langerhans cells	LEPROTL1
2.32014e-05	0.255121	0.341	0.215	0.492751	Langerhans cells	CCPG1
2.37272e-05	0.303604	0.341	0.22	0.503919	Langerhans cells	SPCS3
3.08355e-05	0.368585	0.556	0.459	0.654885	Langerhans cells	PPP1R12A
3.29038e-05	0.285241	0.437	0.328	0.698811	Langerhans cells	ARPC4
3.37911e-05	0.38956	0.484	0.379	0.717655	Langerhans cells	SMC4
3.42125e-05	0.373775	0.452	0.321	0.726606	Langerhans cells	BHLHE40
4.05116e-05	0.266482	0.437	0.32	0.860385	Langerhans cells	M6PR
4.6673e-05	0.30113	0.31	0.192	0.99124	Langerhans cells	FXYD5
4.70482e-05	0.287436	0.373	0.247	0.999209	Langerhans cells	PIM3
5.12993e-05	0.319433	0.294	0.187	1	Langerhans cells	PRCP
5.55746e-05	0.265955	0.27	0.159	1	Langerhans cells	STK17A
6.19422e-05	0.326068	0.405	0.289	1	Langerhans cells	PICALM
6.70116e-05	0.259293	0.5	0.393	1	Langerhans cells	TMEM219
6.72779e-05	0.285734	0.675	0.589	1	Langerhans cells	GNG5
7.04226e-05	0.424443	0.484	0.384	1	Langerhans cells	TWISTNB
8.79727e-05	0.287722	0.405	0.291	1	Langerhans cells	CHORDC1
0.00011291	0.297887	0.556	0.469	1	Langerhans cells	PTP4A2
0.000113387	0.355609	0.365	0.256	1	Langerhans cells	B3GNT2
0.000117696	0.261404	0.54	0.435	1	Langerhans cells	TNFAIP8
0.0001349	0.282446	0.46	0.338	1	Langerhans cells	TSC22D2
0.000160846	0.274309	0.317	0.21	1	Langerhans cells	LASP1
0.000171593	0.354651	0.746	0.748	1	Langerhans cells	SEC61B
0.000171909	0.259276	0.952	0.873	1	Langerhans cells	TACSTD2
0.000218477	0.33097	0.341	0.233	1	Langerhans cells	HNRNPU-AS1
0.000231463	0.26192	0.421	0.318	1	Langerhans cells	RGS14
0.000238447	0.262715	0.365	0.274	1	Langerhans cells	ZMYM5
0.000242354	0.282259	0.619	0.54	1	Langerhans cells	TALDO1
0.000270512	0.31426	0.413	0.321	1	Langerhans cells	SLU7
0.000295428	0.303905	0.286	0.182	1	Langerhans cells	TOR1AIP1
0.000341755	0.268601	0.294	0.196	1	Langerhans cells	CDC42SE2
0.000349269	0.260294	0.397	0.287	1	Langerhans cells	CDC40
0.000421363	0.47329	0.69	0.641	1	Langerhans cells	EIF4A3
0.000443465	0.303845	0.587	0.511	1	Langerhans cells	YME1L1
0.000700863	0.319001	0.738	0.722	1	Langerhans cells	DDX3X
0.000724302	0.367142	0.444	0.383	1	Langerhans cells	HAX1
0.000741994	0.268251	0.437	0.356	1	Langerhans cells	DDIT3
0.000824231	0.279191	0.635	0.579	1	Langerhans cells	NASP
0.000887224	0.255326	0.635	0.567	1	Langerhans cells	G3BP2
0.000968074	0.289117	0.365	0.284	1	Langerhans cells	GCC2
0.000983802	0.280216	0.659	0.627	1	Langerhans cells	DDX24
0.00149759	0.28519	0.54	0.52	1	Langerhans cells	SH3YL1
0.00156116	0.284177	0.365	0.286	1	Langerhans cells	OTUD6B-AS1
0.0019293	0.30221	0.341	0.252	1	Langerhans cells	HIST1H1C
0.00237532	0.294529	0.611	0.579	1	Langerhans cells	INTS6
0.00252749	0.317448	0.437	0.367	1	Langerhans cells	MYH9
0.00290679	0.271232	0.27	0.189	1	Langerhans cells	FAM50A
0.0032693	0.448848	0.389	0.308	1	Langerhans cells	ARL4C
0.00386479	0.351762	0.429	0.38	1	Langerhans cells	KPNA4
0.00562572	0.2579	0.294	0.225	1	Langerhans cells	CNN2
0	4.5571	0.938	0.054	0	Dendritic cells	HLA-DRA
0	4.07286	0.961	0.067	0	Dendritic cells	CD74
0	3.90226	0.938	0.074	0	Dendritic cells	HLA-DPB1
0	3.75521	0.941	0.041	0	Dendritic cells	HLA-DRB1
0	3.74749	0.922	0.088	0	Dendritic cells	HLA-DPA1
0	3.6073	0.949	0.019	0	Dendritic cells	HLA-DRB5
0	3.55636	0.609	0.006	0	Dendritic cells	CCL3
0	3.40441	0.949	0.013	0	Dendritic cells	RGS1
0	3.3133	0.926	0.028	0	Dendritic cells	HLA-DQB1
0	3.19055	0.609	0.002	0	Dendritic cells	CCL3L3
0	3.04922	0.363	0.004	0	Dendritic cells	CCL17
0	2.92933	0.523	0.022	0	Dendritic cells	CXCL8
0	2.85969	0.902	0.009	0	Dendritic cells	HLA-DQA1
0	2.77967	0.801	0.007	0	Dendritic cells	GPR183
0	2.75165	0.953	0.073	0	Dendritic cells	SRGN
0	2.69508	0.562	0.003	0	Dendritic cells	CCL4L2
0	2.68302	0.945	0.008	0	Dendritic cells	TYROBP
0	2.62821	0.473	0.003	0	Dendritic cells	CCL4
0	2.53793	0.859	0.01	0	Dendritic cells	FCER1A
0	2.44628	0.832	0.016	0	Dendritic cells	CXCR4
0	2.324	0.879	0.007	0	Dendritic cells	HLA-DQA2
0	2.30164	0.906	0.014	0	Dendritic cells	HLA-DMA
0	2.24513	0.832	0.069	0	Dendritic cells	CD83
0	2.24059	0.887	0.008	0	Dendritic cells	AIF1
0	2.22271	0.902	0.007	0	Dendritic cells	LCP1
0	2.15627	0.848	0.108	0	Dendritic cells	COTL1
0	2.10518	0.898	0.006	0	Dendritic cells	FCER1G
0	2.05595	0.52	0.001	0	Dendritic cells	LYZ
0	2.05298	0.316	0.012	0	Dendritic cells	C15orf48
0	2.04371	0.938	0.005	0	Dendritic cells	PTPRC
0	2.0026	0.953	0.006	0	Dendritic cells	LAPTM5
0	2.0011	0.578	0.001	0	Dendritic cells	C1QB
0	1.99224	0.82	0.005	0	Dendritic cells	ALOX5AP
0	1.94129	0.773	0.005	0	Dendritic cells	MNDA
0	1.93335	0.879	0.006	0	Dendritic cells	HLA-DMB
0	1.90669	0.547	0.002	0	Dendritic cells	IL1B
0	1.76804	0.699	0.003	0	Dendritic cells	CLEC10A
0	1.76409	0.551	0.001	0	Dendritic cells	C1QA
0	1.76198	0.777	0.005	0	Dendritic cells	IGSF6
0	1.7605	0.711	0.005	0	Dendritic cells	FCGR2A
0	1.73687	0.75	0.005	0	Dendritic cells	FGL2
0	1.70517	0.715	0.003	0	Dendritic cells	PLEK
0	1.7003	0.836	0.084	0	Dendritic cells	CTSS
0	1.67259	0.539	0.003	0	Dendritic cells	CD69
0	1.66161	0.789	0.007	0	Dendritic cells	LST1
0	1.65622	0.684	0.001	0	Dendritic cells	MS4A6A
0	1.61918	0.461	0.005	0	Dendritic cells	CD1E
0	1.59311	0.91	0.151	0	Dendritic cells	RGS10
0	1.5079	0.594	0.041	0	Dendritic cells	SLC2A3
0	1.48554	0.57	0.02	0	Dendritic cells	FAM26F
0	1.47469	0.449	0.001	0	Dendritic cells	CD1C
0	1.46368	0.516	0	0	Dendritic cells	C1QC
0	1.41942	0.754	0.008	0	Dendritic cells	CORO1A
0	1.40312	0.594	0.002	0	Dendritic cells	CYBB
0	1.39074	0.426	0	0	Dendritic cells	FCGR3A
0	1.36585	0.715	0.004	0	Dendritic cells	ITGB2
0	1.31878	0.562	0.002	0	Dendritic cells	IRF8
0	1.30608	0.652	0.007	0	Dendritic cells	SPI1
0	1.26995	0.715	0.084	0	Dendritic cells	ARHGAP18
0	1.26783	0.547	0.002	0	Dendritic cells	FYB
0	1.25861	0.758	0.071	0	Dendritic cells	MEF2C
0	1.24832	0.641	0.012	0	Dendritic cells	CLEC7A
0	1.22337	0.652	0.004	0	Dendritic cells	CD53
0	1.21724	0.492	0	0	Dendritic cells	OLR1
0	1.2169	0.637	0.061	0	Dendritic cells	CTSH
0	1.21688	0.465	0.025	0	Dendritic cells	CD14
0	1.21061	0.605	0.003	0	Dendritic cells	CLEC5A
0	1.19719	0.52	0.004	0	Dendritic cells	C1orf162
0	1.18606	0.602	0.007	0	Dendritic cells	GLIPR1
0	1.18589	0.641	0.007	0	Dendritic cells	CD37
0	1.16972	0.57	0.003	0	Dendritic cells	RNASE6
0	1.1543	0.465	0.004	0	Dendritic cells	P2RY13
0	1.13776	0.484	0.001	0	Dendritic cells	MSR1
0	1.11544	0.27	0.004	0	Dendritic cells	LTB
0	1.10267	0.543	0.002	0	Dendritic cells	HAVCR2
0	1.06706	0.449	0.003	0	Dendritic cells	TAGAP
0	1.06286	0.562	0.022	0	Dendritic cells	FAM105A
0	1.04994	0.461	0.001	0	Dendritic cells	JAML
0	1.04499	0.48	0	0	Dendritic cells	MRC1
0	1.04341	0.543	0.003	0	Dendritic cells	CSF2RA
0	1.03366	0.625	0.001	0	Dendritic cells	ITGA4
0	1.02786	0.516	0.018	0	Dendritic cells	BST2
0	1.00971	0.617	0.004	0	Dendritic cells	GMFG
0	0.997109	0.512	0.033	0	Dendritic cells	CREB5
0	0.992255	0.43	0.022	0	Dendritic cells	PRDM1
0	0.986344	0.531	0.04	0	Dendritic cells	KCTD12
0	0.973804	0.531	0.023	0	Dendritic cells	SNX10
0	0.96515	0.512	0.002	0	Dendritic cells	APBB1IP
0	0.959276	0.52	0.008	0	Dendritic cells	HCST
0	0.95365	0.492	0.003	0	Dendritic cells	DOK2
0	0.935044	0.535	0.042	0	Dendritic cells	SH3KBP1
0	0.924886	0.48	0.003	0	Dendritic cells	HCLS1
0	0.913729	0.547	0.035	0	Dendritic cells	GPRIN3
0	0.893461	0.52	0.032	0	Dendritic cells	FAM129A
0	0.888751	0.445	0.004	0	Dendritic cells	SLC8A1
0	0.886786	0.562	0.006	0	Dendritic cells	LYN
0	0.88475	0.254	0.001	0	Dendritic cells	LGALS2
0	0.87417	0.426	0.004	0	Dendritic cells	EVI2B
0	0.869817	0.488	0.003	0	Dendritic cells	TNFSF13B
0	0.868746	0.48	0.003	0	Dendritic cells	LY86
0	0.863306	0.473	0.003	0	Dendritic cells	ENTPD1
0	0.859972	0.492	0.005	0	Dendritic cells	IL10RA
0	0.85982	0.426	0.001	0	Dendritic cells	SERPINB9
0	0.85478	0.48	0.009	0	Dendritic cells	RASSF4
0	0.847233	0.48	0.022	0	Dendritic cells	RAB31
0	0.840078	0.508	0.003	0	Dendritic cells	CD86
0	0.823405	0.477	0.003	0	Dendritic cells	LAT2
0	0.81857	0.348	0.001	0	Dendritic cells	NLRP3
0	0.807176	0.422	0.004	0	Dendritic cells	FCGR2B
0	0.799287	0.371	0.012	0	Dendritic cells	HMOX1
0	0.797352	0.445	0.002	0	Dendritic cells	RCSD1
0	0.797133	0.441	0.023	0	Dendritic cells	EPSTI1
0	0.796345	0.418	0	0	Dendritic cells	VSIG4
0	0.794493	0.453	0.002	0	Dendritic cells	2021-03-01
0	0.791608	0.449	0.001	0	Dendritic cells	MS4A7
0	0.770886	0.504	0.003	0	Dendritic cells	HCK
0	0.764533	0.312	0.007	0	Dendritic cells	NCF1
0	0.763751	0.48	0.034	0	Dendritic cells	PLEKHO1
0	0.75871	0.41	0.018	0	Dendritic cells	CD68
0	0.754735	0.375	0.009	0	Dendritic cells	ADAP2
0	0.753869	0.41	0.004	0	Dendritic cells	CYTIP
0	0.748789	0.438	0.023	0	Dendritic cells	MYO1F
0	0.742223	0.434	0.002	0	Dendritic cells	PLD4
0	0.734079	0.387	0.003	0	Dendritic cells	CSF1R
0	0.733678	0.395	0.004	0	Dendritic cells	HHEX
0	0.728857	0.391	0.01	0	Dendritic cells	AXL
0	0.71992	0.379	0.004	0	Dendritic cells	EVI2A
0	0.706992	0.312	0.005	0	Dendritic cells	RP11-1143G9.4
0	0.705833	0.305	0.001	0	Dendritic cells	GIMAP4
0	0.704643	0.348	0.001	0	Dendritic cells	CX3CR1
0	0.703672	0.34	0	0	Dendritic cells	SERPINA1
0	0.685748	0.305	0.007	0	Dendritic cells	HLA-DQB2
0	0.678662	0.352	0.003	0	Dendritic cells	ALOX5
0	0.675804	0.359	0.004	0	Dendritic cells	TBXAS1
0	0.675494	0.367	0.002	0	Dendritic cells	RP5-1171I10.5
0	0.657961	0.289	0.002	0	Dendritic cells	CXorf21
0	0.654197	0.426	0.011	0	Dendritic cells	WIPF1
0	0.652625	0.391	0.002	0	Dendritic cells	NCKAP1L
0	0.65019	0.414	0.006	0	Dendritic cells	UCP2
0	0.648332	0.375	0.01	0	Dendritic cells	ST8SIA4
0	0.645098	0.336	0.003	0	Dendritic cells	P2RY14
0	0.642716	0.328	0.006	0	Dendritic cells	CLEC4A
0	0.634452	0.262	0.001	0	Dendritic cells	GPR34
0	0.62031	0.266	0	0	Dendritic cells	C3AR1
0	0.617604	0.402	0.003	0	Dendritic cells	WAS
0	0.604424	0.273	0.001	0	Dendritic cells	A2M
0	0.588674	0.32	0.004	0	Dendritic cells	NCF4
0	0.585598	0.332	0.008	0	Dendritic cells	SLC43A2
0	0.585169	0.328	0.005	0	Dendritic cells	ELMO1
0	0.58264	0.312	0.001	0	Dendritic cells	IL3RA
0	0.578366	0.281	0.003	0	Dendritic cells	SUCNR1
0	0.565163	0.266	0.001	0	Dendritic cells	TREM2
0	0.563772	0.332	0.002	0	Dendritic cells	DOCK2
0	0.558752	0.309	0.001	0	Dendritic cells	SLFN11
0	0.557952	0.332	0.001	0	Dendritic cells	GPR65
0	0.550821	0.316	0.001	0	Dendritic cells	LCP2
0	0.547519	0.336	0.003	0	Dendritic cells	ABI3
0	0.532983	0.348	0.007	0	Dendritic cells	FMNL1
0	0.527697	0.266	0.001	0	Dendritic cells	FPR3
0	0.527303	0.289	0.006	0	Dendritic cells	BTK
0	0.523005	0.281	0.003	0	Dendritic cells	ADAM28
0	0.521549	0.324	0.002	0	Dendritic cells	INPP5D
0	0.521473	0.348	0.001	0	Dendritic cells	TM6SF1
0	0.518163	0.285	0	0	Dendritic cells	CYTH4
0	0.512346	0.285	0.011	0	Dendritic cells	CAMK1
0	0.510947	0.305	0.009	0	Dendritic cells	NCF2
0	0.507732	0.293	0.003	0	Dendritic cells	CD300A
0	0.504442	0.324	0.001	0	Dendritic cells	HLA-DOA
0	0.501978	0.324	0.012	0	Dendritic cells	LY96
0	0.500972	0.293	0.004	0	Dendritic cells	SLA
0	0.500762	0.301	0.009	0	Dendritic cells	SLC16A3
0	0.499027	0.309	0.013	0	Dendritic cells	TLR1
0	0.491984	0.32	0.005	0	Dendritic cells	IL2RG
0	0.490968	0.305	0.004	0	Dendritic cells	SH2B3
0	0.467672	0.281	0.003	0	Dendritic cells	DOK1
0	0.462968	0.309	0.002	0	Dendritic cells	SPN
0	0.460446	0.27	0.002	0	Dendritic cells	CD84
0	0.45152	0.262	0.002	0	Dendritic cells	RASSF2
0	0.43584	0.262	0.001	0	Dendritic cells	TNFRSF1B
0	0.425323	0.273	0.008	0	Dendritic cells	LGALS9
0	0.421687	0.262	0.005	0	Dendritic cells	CARD9
0	0.421546	0.254	0.003	0	Dendritic cells	KCNMB1
0	0.417667	0.266	0.003	0	Dendritic cells	LINC00152
0	0.381679	0.266	0.006	0	Dendritic cells	FMNL3
3.9566e-306	0.614376	0.367	0.02	8.40303e-302	Dendritic cells	MB21D1
3.7843e-303	1.17108	0.488	0.037	8.0371e-299	Dendritic cells	ISG15
3.96228e-296	1.20292	0.695	0.084	8.4151e-292	Dendritic cells	IL13RA1
6.75329e-296	0.857269	0.449	0.032	1.43426e-291	Dendritic cells	PDE4B
1.47628e-289	1.05751	0.68	0.08	3.13532e-285	Dendritic cells	DOCK10
1.53438e-284	0.985552	0.527	0.047	3.25871e-280	Dendritic cells	RUNX1
2.91468e-282	1.04753	0.645	0.074	6.19019e-278	Dendritic cells	CXCL16
9.3117e-273	1.32349	0.59	0.064	1.97762e-268	Dendritic cells	IFI30
4.85159e-272	0.807557	0.469	0.038	1.03038e-267	Dendritic cells	2021-09-06
2.29331e-266	2.66281	0.91	0.192	4.87054e-262	Dendritic cells	RGS2
9.98816e-261	1.29935	0.754	0.116	2.12129e-256	Dendritic cells	ARHGDIB
9.61882e-253	1.76666	0.84	0.158	2.04284e-248	Dendritic cells	PLAUR
1.82139e-250	1.30496	0.547	0.057	3.86826e-246	Dendritic cells	RGCC
1.63197e-249	0.536672	0.328	0.02	3.46599e-245	Dendritic cells	DOCK4
1.318e-248	0.998845	0.613	0.075	2.79917e-244	Dendritic cells	SAMHD1
2.83186e-247	1.06904	0.445	0.037	6.0143e-243	Dendritic cells	BCL2A1
5.69454e-239	1.10743	0.641	0.088	1.20941e-234	Dendritic cells	PTPRE
5.36851e-231	1.75465	0.871	0.165	1.14016e-226	Dendritic cells	LGALS1
2.66428e-229	1.00941	0.602	0.078	5.65841e-225	Dendritic cells	CCDC88A
4.57002e-229	1.80403	0.953	0.247	9.7058e-225	Dendritic cells	CYBA
1.02812e-228	0.474447	0.266	0.014	2.18351e-224	Dendritic cells	PREX1
5.75234e-227	0.579133	0.273	0.015	1.22168e-222	Dendritic cells	FERMT3
2.25538e-206	2.23954	0.953	0.298	4.78997e-202	Dendritic cells	S100A4
4.03031e-205	0.744023	0.488	0.054	8.55958e-201	Dendritic cells	GPSM3
3.03231e-197	0.557763	0.367	0.032	6.44001e-193	Dendritic cells	ARRB2
6.7785e-195	0.47683	0.285	0.019	1.43962e-190	Dendritic cells	C1orf54
2.3466e-190	1.45653	0.824	0.207	4.98372e-186	Dendritic cells	TYMP
4.69686e-190	0.80404	0.445	0.049	9.97519e-186	Dendritic cells	SAMD9L
4.3542e-189	0.448933	0.277	0.019	9.24745e-185	Dendritic cells	ARHGAP31
2.15625e-183	0.460256	0.316	0.025	4.57944e-179	Dendritic cells	SPECC1
1.7277e-182	0.727781	0.383	0.037	3.6693e-178	Dendritic cells	DAB2
2.47621e-182	0.972266	0.426	0.047	5.25897e-178	Dendritic cells	CPVL
1.7525e-179	0.66283	0.363	0.034	3.72195e-175	Dendritic cells	MTHFD2
1.46175e-175	0.714005	0.473	0.06	3.10445e-171	Dendritic cells	ARHGAP30
6.43853e-173	0.764838	0.492	0.066	1.36742e-168	Dendritic cells	RGS19
3.83242e-172	0.856471	0.531	0.079	8.13928e-168	Dendritic cells	GLRX
2.70606e-170	1.05823	0.469	0.06	5.74712e-166	Dendritic cells	PHACTR1
5.91399e-166	0.465792	0.289	0.023	1.25601e-161	Dendritic cells	MIR181A1HG
6.26541e-165	1.30155	0.984	0.273	1.33065e-160	Dendritic cells	VIM
1.30393e-162	2.23474	1	0.976	2.76929e-158	Dendritic cells	TMSB4X
3.50249e-155	0.723593	0.473	0.067	7.43859e-151	Dendritic cells	EVL
4.08787e-151	0.817538	0.512	0.08	8.68182e-147	Dendritic cells	DPYSL2
2.89511e-150	0.504591	0.266	0.021	6.14864e-146	Dendritic cells	KBTBD8
5.60178e-148	0.917599	0.582	0.11	1.18971e-143	Dendritic cells	ALCAM
9.29747e-147	0.762128	0.527	0.087	1.9746e-142	Dendritic cells	DOCK8
1.49788e-146	0.712814	0.27	0.023	3.1812e-142	Dendritic cells	GBP4
2.55899e-144	0.979631	0.602	0.121	5.43478e-140	Dendritic cells	LPCAT2
9.25076e-143	0.760052	0.66	0.125	1.96468e-138	Dendritic cells	CELF2
5.37099e-142	2.54043	0.961	0.58	1.14069e-137	Dendritic cells	CST3
2.72863e-140	1.22612	0.824	0.264	5.79506e-136	Dendritic cells	ARPC1B
1.34434e-138	0.905596	1	1	2.85511e-134	Dendritic cells	B2M
1.35558e-137	0.846027	0.605	0.123	2.87899e-133	Dendritic cells	STK17B
3.80549e-136	0.632564	0.359	0.043	8.08209e-132	Dendritic cells	MGAT4A
1.20993e-134	1.53647	0.984	0.949	2.56964e-130	Dendritic cells	TMSB10
4.54288e-131	1.34289	1	0.995	9.64816e-127	Dendritic cells	ACTB
5.53781e-126	0.530333	0.273	0.027	1.17612e-121	Dendritic cells	BLNK
7.6023e-125	0.629851	0.387	0.054	1.61458e-120	Dendritic cells	PTPN6
1.6142e-123	2.26848	0.609	0.139	3.42824e-119	Dendritic cells	HSPA6
2.5134e-123	0.87599	0.629	0.154	5.33797e-119	Dendritic cells	RHOG
6.59015e-122	1.56552	0.996	0.975	1.39962e-117	Dendritic cells	FTL
6.32505e-118	0.532383	0.344	0.045	1.34331e-113	Dendritic cells	ARID5A
6.76445e-116	1.32334	0.77	0.271	1.43663e-111	Dendritic cells	RAB11FIP1
5.62517e-114	1.178	0.789	0.305	1.19467e-109	Dendritic cells	PPT1
1.0444e-113	1.23854	0.812	0.326	2.2181e-109	Dendritic cells	OGFRL1
3.37454e-112	0.461722	0.27	0.029	7.16685e-108	Dendritic cells	VOPP1
1.05328e-110	0.983579	0.621	0.167	2.23695e-106	Dendritic cells	RB1
2.48007e-110	0.922434	0.559	0.133	5.26716e-106	Dendritic cells	PEA15
1.18176e-109	0.412673	0.281	0.032	2.50982e-105	Dendritic cells	GLIPR2
1.87945e-108	1.5463	0.891	0.495	3.99157e-104	Dendritic cells	YWHAH
4.80307e-106	0.682921	0.453	0.085	1.02008e-101	Dendritic cells	SLC4A7
2.40955e-105	1.51486	0.781	0.311	5.1174e-101	Dendritic cells	NR4A2
1.44752e-104	0.609995	0.406	0.07	3.07424e-100	Dendritic cells	FUOM
1.02142e-103	1.10899	0.938	0.713	2.1693e-99	Dendritic cells	ARPC3
1.40606e-102	1.10117	0.766	0.29	2.98619e-98	Dendritic cells	GSN
1.74484e-102	0.783904	0.664	0.188	3.70569e-98	Dendritic cells	FXYD5
2.25237e-102	0.767034	0.504	0.113	4.78359e-98	Dendritic cells	JAK2
2.61533e-102	0.954083	0.637	0.188	5.55443e-98	Dendritic cells	STK4
3.39173e-100	1.31633	0.898	0.602	7.20336e-96	Dendritic cells	GPX1
5.62384e-100	1.06908	0.934	0.706	1.19439e-95	Dendritic cells	TPM3
1.86802e-99	0.876987	0.992	0.903	3.9673e-95	Dendritic cells	HLA-B
5.57376e-99	1.01994	0.992	0.823	1.18375e-94	Dendritic cells	HLA-C
3.02074e-98	0.50109	0.395	0.066	6.41545e-94	Dendritic cells	ANKRD44
5.08961e-98	0.953422	0.77	0.312	1.08093e-93	Dendritic cells	FAM49B
7.61043e-98	0.578111	0.32	0.047	1.6163e-93	Dendritic cells	LTC4S
2.51934e-97	1.23605	0.766	0.336	5.35057e-93	Dendritic cells	CMTM6
2.2227e-96	0.478532	0.273	0.034	4.72057e-92	Dendritic cells	BIN1
5.9119e-95	0.419676	0.262	0.031	1.25557e-90	Dendritic cells	LINC-PINT
4.87251e-94	0.540067	0.352	0.057	1.03482e-89	Dendritic cells	LPIN2
1.32893e-93	0.581061	0.348	0.056	2.82238e-89	Dendritic cells	CD302
2.75824e-92	1.13487	0.844	0.465	5.85795e-88	Dendritic cells	CAP1
4.05028e-92	1.41185	0.969	0.702	8.60198e-88	Dendritic cells	SAT1
3.75293e-89	0.911213	0.613	0.195	7.97046e-85	Dendritic cells	CTSC
3.21903e-86	1.28572	0.75	0.299	6.83657e-82	Dendritic cells	DUSP2
3.41915e-86	0.486099	0.328	0.054	7.26159e-82	Dendritic cells	FCHSD2
7.25238e-86	0.716131	0.516	0.136	1.54026e-81	Dendritic cells	PAK1
1.21252e-85	0.872132	0.594	0.186	2.57515e-81	Dendritic cells	NABP1
2.80256e-85	1.03533	0.828	0.452	5.95208e-81	Dendritic cells	ACTR2
5.98797e-85	0.78568	0.488	0.122	1.27172e-80	Dendritic cells	NFKBID
6.37342e-85	0.987959	0.711	0.29	1.35359e-80	Dendritic cells	SKIL
6.85811e-85	0.908106	0.746	0.267	1.45652e-80	Dendritic cells	EMP3
2.16423e-84	0.707267	0.535	0.144	4.59639e-80	Dendritic cells	PLSCR1
2.89464e-83	0.570708	1	0.999	6.14764e-79	Dendritic cells	MALAT1
2.72446e-82	1.03591	0.492	0.128	5.78622e-78	Dendritic cells	INSIG1
9.89176e-82	1.02109	0.715	0.298	2.10081e-77	Dendritic cells	RNASET2
2.01807e-81	0.969963	1	0.986	4.28597e-77	Dendritic cells	FTH1
1.03471e-80	1.00372	0.648	0.236	2.19752e-76	Dendritic cells	IER5
5.53756e-79	0.87509	0.523	0.155	1.17607e-74	Dendritic cells	CKLF
8.94736e-78	0.498107	0.359	0.07	1.90024e-73	Dendritic cells	SYK
2.00801e-76	0.464107	0.293	0.046	4.26462e-72	Dendritic cells	RUNX3
8.86484e-76	0.820245	0.629	0.227	1.88272e-71	Dendritic cells	ITSN2
4.52622e-75	0.477689	0.379	0.075	9.61279e-71	Dendritic cells	LIMD2
1.12196e-73	1.30388	0.895	0.629	2.38281e-69	Dendritic cells	S100A6
1.86889e-73	0.931557	0.777	0.429	3.96915e-69	Dendritic cells	RBPJ
7.09786e-72	1.15454	0.816	0.493	1.50744e-67	Dendritic cells	LPAR6
4.26425e-71	0.647878	0.535	0.161	9.05642e-67	Dendritic cells	EMB
6.42626e-71	0.792531	0.52	0.16	1.36481e-66	Dendritic cells	BASP1
1.06483e-70	0.552145	0.41	0.095	2.26149e-66	Dendritic cells	C10orf54
1.50568e-70	1.09845	0.691	0.307	3.19776e-66	Dendritic cells	B3GNT5
3.82157e-70	0.979494	0.703	0.348	8.11625e-66	Dendritic cells	LIMS1
1.1396e-69	0.967083	0.621	0.23	2.42028e-65	Dendritic cells	PARP14
1.6783e-69	0.770441	0.766	0.413	3.56436e-65	Dendritic cells	GRB2
4.51009e-69	0.609911	0.395	0.092	9.57854e-65	Dendritic cells	RNF130
6.1206e-69	0.876612	0.633	0.249	1.29989e-64	Dendritic cells	CFLAR
6.78704e-69	0.585115	0.484	0.137	1.44143e-64	Dendritic cells	EFHD2
9.71813e-69	0.843626	0.652	0.279	2.06394e-64	Dendritic cells	GNAI2
2.98323e-67	0.395615	0.254	0.041	6.33578e-63	Dendritic cells	RNF166
1.90006e-66	0.479746	0.367	0.079	4.03535e-62	Dendritic cells	FILIP1L
3.02109e-66	0.524657	0.398	0.099	6.41619e-62	Dendritic cells	SMAP2
5.82967e-65	0.488399	0.305	0.06	1.2381e-60	Dendritic cells	EPB41L3
1.76692e-64	0.755814	0.934	0.841	3.75258e-60	Dendritic cells	MYL12A
[truncated: 2,725 more rows]
