# Supplementary material for: Differentiation‐related epigenomic changes define clinically distinct keratinocyte cancer subclasses
Source: Mol Syst Biol. 2022 Sep 19;18(9):e11073. doi: 10.15252/msb.202211073 (PMC9484266; doi:10.15252/msb.202211073)
Supplement: Supplementary file 5 — Dataset EV2 [file MSB-18-e11073-s003.xlsx]

## Sheet: Title
Dataset EV2. Differentially accessible peaks between undifferentiated and differentiated human keratinocytes.

## Sheet: Diff. Acc. Peaks
Peaks accessible in undifferentiated keratinocytes							Peaks accessible in differentiated keratinocytes
	p_val	avg_log2FC	pct.1	pct.2	p_val_adj			p_val	avg_log2FC	pct.1	pct.2	p_val_adj
chr11-113189942-113190612	6.64196e-42	0.738376	0.258	0.023	6.84115e-37		chr7-75956990-75957317	1.36387e-44	-0.68809	0.008	0.171	1.40477e-39
chr12-52520083-52520617	5.50495e-33	0.596034	0.292	0.058	5.67005e-28		chr22-17328943-17329383	3.23639e-44	-0.681598	0.019	0.211	3.33345e-39
chr14-36383697-36384423	8.97263e-31	0.609752	0.21	0.022	9.24172e-26		chr4-14787076-14787661	7.18554e-37	-0.621398	0.024	0.201	7.40103e-32
chr11-94028337-94028777	2.76875e-30	0.635092	0.202	0.023	2.85178e-25		chr15-69035223-69035878	8.09469e-37	-0.597588	0.048	0.248	8.33745e-32
chr6-56660090-56660747	2.4648e-29	0.570668	0.185	0.017	2.53872e-24		chr1-43388187-43388529	1.20068e-36	-0.583349	0.009	0.148	1.23669e-31
chr16-2995515-2995907	9.51349e-28	0.544878	0.282	0.063	9.7988e-23		chr19-23565233-23565688	1.70355e-36	-0.61121	0.008	0.153	1.75464e-31
chr12-5503778-5504160	1.02888e-27	0.607975	0.245	0.043	1.05974e-22		chr15-58604187-58604963	2.0728e-36	-0.564917	0.009	0.153	2.13496e-31
chr18-22826582-22827125	2.66968e-27	0.580407	0.182	0.018	2.74974e-22		chr7-64639290-64639841	3.74401e-36	-0.589944	0.028	0.204	3.85629e-31
chr17-41586757-41587281	1.18276e-26	0.532397	0.179	0.018	1.21823e-21		chr1-151513688-151514313	4.70911e-36	-0.619063	0.016	0.174	4.85034e-31
chr17-75700408-75700887	1.24292e-25	0.489718	0.235	0.045	1.28019e-20		chr13-19905134-19905794	4.77743e-36	-0.639807	0.018	0.183	4.92071e-31
chr9-109012069-109013839	1.52437e-25	0.504852	0.343	0.121	1.57009e-20		chr1-18464521-18465035	5.51478e-36	-0.627775	0.02	0.181	5.68017e-31
chr4-7547361-7547799	1.98186e-25	0.571009	0.165	0.017	2.0413e-20		chr12-47785587-47786014	7.38052e-36	-0.583051	0.02	0.188	7.60187e-31
chr11-94007939-94008377	2.72782e-25	0.590708	0.165	0.015	2.80963e-20		chr19-4377233-4377580	1.7045e-35	-0.55909	0.036	0.209	1.75562e-30
chr19-17469162-17470624	2.96842e-25	0.402108	0.542	0.296	3.05744e-20		chr15-45146380-45146852	1.40524e-34	-0.574992	0.021	0.183	1.44738e-29
chr3-48598832-48599515	2.09968e-24	0.460326	0.326	0.108	2.16265e-19		chr3-47289148-47289686	1.66761e-34	-0.537651	0.005	0.13	1.71763e-29
chr21-26389916-26390543	6.00874e-24	0.550606	0.266	0.073	6.18895e-19		chr8-10756642-10757190	1.21322e-33	-0.589394	0.041	0.224	1.2496e-28
chr20-44154523-44154994	9.90595e-24	0.567748	0.162	0.017	1.0203e-18		chr8-144924494-144924976	1.24271e-33	-0.565943	0.006	0.135	1.27998e-28
chr8-123661902-123662557	2.92147e-23	0.483331	0.225	0.05	3.00908e-18		chr13-113916168-113916712	2.21549e-33	-0.520036	0.008	0.145	2.28194e-28
chr11-119993624-119994101	1.8259e-22	0.490261	0.185	0.03	1.88066e-17		chr21-44967987-44968533	3.02827e-33	-0.578429	0.013	0.158	3.11909e-28
chr4-519155-519650	2.102e-22	0.500894	0.162	0.022	2.16504e-17		chr13-26459163-26459754	5.5475e-33	-0.577888	0.055	0.257	5.71387e-28
chr5-113425797-113426639	2.91324e-22	0.532085	0.169	0.022	3.00061e-17		chr15-41276835-41277235	1.79427e-32	-0.589985	0.009	0.14	1.84808e-27
chr22-27474910-27475362	3.44641e-22	0.53925	0.201	0.038	3.54977e-17		chr5-178123623-178124571	2.47273e-32	-0.576994	0.092	0.307	2.54689e-27
chr5-81687038-81688527	5.18794e-22	0.517505	0.202	0.038	5.34353e-17		chr1-234699807-234700590	2.73445e-32	-0.525014	0.038	0.213	2.81645e-27
chr3-97871884-97872804	5.23661e-22	0.471649	0.236	0.066	5.39366e-17		chr1-54229340-54229903	2.7547e-32	-0.582488	0.032	0.198	2.83732e-27
chr1-206890013-206890764	7.30826e-22	0.4911	0.239	0.06	7.52743e-17		chr4-184988498-184988945	4.15574e-32	-0.556886	0.011	0.153	4.28037e-27
chr20-327083-327532	1.00393e-21	0.484691	0.219	0.051	1.03404e-16		chr19-23771808-23772507	4.93719e-32	-0.51074	0.031	0.191	5.08525e-27
chr5-139914408-139914832	1.27507e-21	0.524996	0.147	0.017	1.31331e-16		chr19-47266429-47266671	6.0296e-32	-0.549757	0.006	0.128	6.21043e-27
chr12-52522394-52522885	2.31216e-21	0.500704	0.185	0.033	2.3815e-16		chr5-133119363-133119684	1.89214e-31	-0.514819	0.005	0.121	1.94888e-26
chr17-33523457-33523926	2.735e-21	0.514294	0.192	0.035	2.81702e-16		chr1-819771-821226	2.19434e-31	-0.545052	0.048	0.231	2.26015e-26
chr6-47788035-47788537	3.17122e-21	0.53332	0.181	0.032	3.26633e-16		chr11-65016667-65016942	2.32255e-31	-0.545812	0.011	0.146	2.3922e-26
chr3-71444066-71444568	1.52246e-20	0.484488	0.162	0.025	1.56812e-15		chr20-50283856-50284498	9.64053e-31	-0.522662	0.051	0.223	9.92965e-26
chr8-40600324-40600843	2.18712e-20	0.508591	0.158	0.022	2.25271e-15		chr9-15222379-15222699	9.88403e-31	-0.532018	0.002	0.108	1.01804e-25
chr5-138725166-138725698	3.32869e-20	0.459313	0.271	0.093	3.42852e-15		chr19-33289968-33290487	1.98558e-30	-0.528703	0.075	0.269	2.04513e-25
chr6-30883869-30884616	3.51545e-20	0.416035	0.375	0.169	3.62087e-15		chr7-44058148-44058672	2.28722e-30	-0.535886	0.016	0.154	2.35581e-25
chr2-234132995-234133324	3.96354e-20	0.490654	0.135	0.013	4.08241e-15		chr5-180873579-180874240	2.66649e-30	-0.525736	0.018	0.156	2.74646e-25
chr1-3717079-3717558	6.91892e-20	0.445694	0.182	0.04	7.12642e-15		chr7-75951525-75951915	4.87562e-30	-0.547507	0.016	0.151	5.02184e-25
chr21-45403915-45404254	7.75518e-20	0.461974	0.145	0.022	7.98776e-15		chr15-80918397-80918612	5.57964e-30	-0.57295	0.01	0.135	5.74698e-25
chr6-43496233-43496905	8.38807e-20	0.480075	0.208	0.048	8.63963e-15		chr1-207195691-207196533	6.89251e-30	-0.559042	0.029	0.188	7.09922e-25
chr2-65566420-65566922	9.53329e-20	0.465981	0.185	0.038	9.81919e-15		chr6-106119575-106119845	7.23259e-30	-0.516009	0.004	0.11	7.44949e-25
chr3-71057398-71057889	1.10292e-19	0.479041	0.175	0.033	1.136e-14		chr19-23564308-23564637	9.29822e-30	-0.508848	0.006	0.118	9.57707e-25
chr3-48598338-48598591	1.16871e-19	0.471305	0.143	0.018	1.20376e-14		chr15-75036240-75036600	9.55654e-30	-0.511549	0.025	0.173	9.84314e-25
chr2-31401527-31401889	2.20411e-19	0.483633	0.142	0.017	2.27021e-14		chr7-35714507-35715186	3.26921e-29	-0.525676	0.012	0.141	3.36725e-24
chr9-95102040-95102362	2.76139e-19	0.398348	0.1	0.003	2.8442e-14		chr19-49713326-49713877	3.86592e-29	-0.518482	0.018	0.151	3.98186e-24
chr3-106183599-106184343	2.90344e-19	0.484606	0.161	0.027	2.99051e-14		chr15-99143727-99144048	4.11805e-29	-0.510881	0.005	0.111	4.24155e-24
chr5-175579886-175580223	3.04761e-19	0.468941	0.115	0.007	3.13901e-14		chr22-46126307-46126811	5.8745e-29	-0.492061	0.086	0.282	6.05067e-24
chr13-37313167-37313676	3.48507e-19	0.467907	0.118	0.01	3.58958e-14		chr15-51004058-51004544	7.99351e-29	-0.497724	0.027	0.174	8.23323e-24
chr3-190116557-190117039	4.63429e-19	0.446167	0.13	0.015	4.77327e-14		chr1-201353019-201353721	1.28398e-28	-0.497613	0.1	0.302	1.32249e-23
chr19-46788266-46788843	5.14525e-19	0.435241	0.194	0.045	5.29955e-14		chr19-15511569-15512045	1.29595e-28	-0.522223	0.024	0.173	1.33481e-23
chr14-75399966-75400736	6.71765e-19	0.419659	0.293	0.108	6.91911e-14		chr22-19687590-19688858	1.43548e-28	-0.508682	0.048	0.219	1.47853e-23
chr4-56612924-56613772	7.90944e-19	0.45495	0.189	0.042	8.14665e-14		chr6-143896188-143896883	2.3953e-28	-0.489339	0.032	0.183	2.46714e-23
chr22-45537615-45538149	9.20611e-19	0.429123	0.263	0.08	9.4822e-14		chr19-13169806-13170157	4.14233e-28	-0.5271	0.034	0.188	4.26656e-23
chr11-118622986-118623461	1.23973e-18	0.469935	0.186	0.045	1.27691e-13		chr16-11363241-11363602	4.50571e-28	-0.541051	0.039	0.199	4.64084e-23
chr13-34764007-34764630	1.64766e-18	0.467395	0.122	0.012	1.69707e-13		chr3-4786191-4786817	4.67768e-28	-0.494806	0.032	0.186	4.81797e-23
chr18-10286555-10287182	2.00737e-18	0.447702	0.143	0.022	2.06757e-13		chr1-169491805-169492290	5.99242e-28	-0.560813	0.016	0.145	6.17213e-23
chr7-2523016-2523687	2.20029e-18	0.452328	0.283	0.108	2.26627e-13		chr14-85113699-85114168	6.43462e-28	-0.451308	0	0.085	6.6276e-23
chr8-26954863-26955195	2.48433e-18	0.428802	0.098	0.003	2.55883e-13		chr19-21496583-21497126	1.33995e-27	-0.490772	0.002	0.098	1.38014e-22
chr15-80580114-80580502	2.62116e-18	0.472342	0.174	0.035	2.69976e-13		chr7-157282096-157282604	1.44715e-27	-0.490357	0.046	0.206	1.49055e-22
chr3-159764752-159765969	3.20953e-18	0.435579	0.269	0.095	3.30579e-13		chr16-57592695-57593371	1.61855e-27	-0.524382	0.025	0.171	1.66709e-22
chr3-9175447-9175765	4.83858e-18	0.438627	0.145	0.02	4.98369e-13		chr2-241372151-241372917	3.66601e-27	-0.529024	0.025	0.161	3.77595e-22
chr1-209012537-209013275	4.99329e-18	0.465526	0.124	0.012	5.14304e-13		chr14-70718412-70719170	6.13449e-27	-0.534235	0.032	0.179	6.31847e-22
chr1-89889876-89890634	5.40051e-18	0.440993	0.214	0.068	5.56248e-13		chr12-132746729-132747051	6.87377e-27	-0.505846	0.008	0.118	7.07991e-22
chr13-110347443-110348238	5.47268e-18	0.452256	0.261	0.095	5.63681e-13		chr8-11572749-11573094	7.35189e-27	-0.490713	0.023	0.168	7.57237e-22
chr18-3350582-3351451	7.11676e-18	0.442195	0.154	0.027	7.33019e-13		chr14-68711588-68712183	8.83333e-27	-0.471158	0.061	0.219	9.09824e-22
chr1-111738263-111739657	7.36767e-18	0.379203	0.375	0.179	7.58862e-13		chr8-37302093-37302521	9.39994e-27	-0.486781	0.039	0.186	9.68184e-22
chr19-3056067-3056323	9.08315e-18	0.40913	0.114	0.01	9.35555e-13		chr14-89442154-89442555	9.61117e-27	-0.483799	0.008	0.113	9.8994e-22
chr22-27278913-27279541	9.65985e-18	0.430524	0.148	0.023	9.94955e-13		chr1-230863408-230863777	1.013e-26	-0.495038	0.038	0.179	1.04338e-21
chr6-22892465-22892887	1.04919e-17	0.448311	0.104	0.007	1.08065e-12		chr11-119386715-119387031	1.37609e-26	-0.494339	0.006	0.108	1.41736e-21
chr16-23142024-23142646	1.42292e-17	0.448732	0.165	0.033	1.46559e-12		chr1-32637147-32637496	2.17905e-26	-0.477521	0.001	0.09	2.2444e-21
chr7-47361717-47362064	1.46172e-17	0.422295	0.111	0.008	1.50556e-12		chr11-64386391-64386649	2.23481e-26	-0.442049	0.002	0.091	2.30183e-21
chr12-123115456-123115887	1.61268e-17	0.47257	0.142	0.02	1.66104e-12		chr11-113781604-113782008	2.47649e-26	-0.499479	0.018	0.148	2.55076e-21
chr6-89385167-89385749	2.11491e-17	0.435874	0.243	0.076	2.17833e-12		chr2-215982432-215982848	2.90653e-26	-0.492574	0.013	0.135	2.9937e-21
chr1-3698797-3699344	2.39051e-17	0.431144	0.189	0.045	2.46221e-12		chr18-48430181-48430548	3.47639e-26	-0.493814	0.003	0.095	3.58065e-21
chr19-41174159-41174559	2.52548e-17	0.445416	0.122	0.015	2.60122e-12		chr6-37085779-37086175	3.74429e-26	-0.50249	0.016	0.138	3.85658e-21
chr12-4271918-4272431	2.69386e-17	0.424909	0.133	0.02	2.77465e-12		chr19-16568833-16569035	4.01957e-26	-0.513755	0.006	0.11	4.14012e-21
chr22-27512153-27512641	2.80358e-17	0.4475	0.156	0.028	2.88766e-12		chr2-21047304-21047693	5.31543e-26	-0.538306	0.007	0.115	5.47484e-21
chr2-160220503-160220879	2.865e-17	0.418278	0.139	0.02	2.95092e-12		chr19-23787021-23787416	6.33032e-26	-0.452309	0.008	0.118	6.52017e-21
chr7-65448706-65449147	3.07248e-17	0.446967	0.125	0.015	3.16462e-12		chr2-100883172-100883622	6.38132e-26	-0.505129	0.024	0.159	6.5727e-21
chr1-13664210-13664835	3.13975e-17	0.447403	0.153	0.027	3.23391e-12		chr2-213248599-213249065	8.04502e-26	-0.508242	0.008	0.115	8.28629e-21
chr6-170026425-170026823	3.19498e-17	0.444452	0.131	0.017	3.2908e-12		chr7-2437187-2437436	8.56285e-26	-0.474613	0.016	0.14	8.81965e-21
chr2-219452747-219453237	3.88563e-17	0.465762	0.162	0.033	4.00216e-12		chr17-29142440-29142713	9.37336e-26	-0.504547	0.008	0.111	9.65447e-21
chr1-7572642-7572988	4.12122e-17	0.431347	0.091	0.003	4.24482e-12		chr4-6391118-6391464	9.7541e-26	-0.502249	0.02	0.146	1.00466e-20
chr6-128511288-128511891	4.37823e-17	0.409955	0.108	0.01	4.50954e-12		chr10-101175395-101175988	1.93641e-25	-0.532878	0.013	0.135	1.99449e-20
chr11-45097730-45098135	4.59879e-17	0.434215	0.128	0.018	4.73671e-12		chr22-35315197-35315604	2.19251e-25	-0.470746	0.04	0.186	2.25827e-20
chr8-28351335-28352229	5.55917e-17	0.417354	0.288	0.116	5.72589e-12		chr2-10486885-10487358	2.46138e-25	-0.477386	0.005	0.1	2.5352e-20
chr9-107424968-107425558	5.78117e-17	0.421392	0.241	0.083	5.95455e-12		chr19-35513421-35513906	3.29357e-25	-0.470414	0.021	0.148	3.39235e-20
chr1-173122898-173123581	7.30149e-17	0.442803	0.175	0.038	7.52046e-12		chr7-44075319-44075618	4.64804e-25	-0.48836	0.017	0.136	4.78743e-20
chr8-106047328-106047772	7.38432e-17	0.4344	0.114	0.012	7.60578e-12		chr20-40433141-40433741	5.54822e-25	-0.503286	0.054	0.214	5.71461e-20
chr16-29805384-29806522	9.41513e-17	0.361354	0.381	0.183	9.69749e-12		chr13-44165990-44166321	5.90176e-25	-0.483264	0.005	0.103	6.07875e-20
chr1-108828208-108828773	9.98618e-17	0.41961	0.175	0.038	1.02857e-11		chr6-36118455-36118900	6.34046e-25	-0.490672	0.04	0.186	6.53061e-20
chr15-76056980-76057352	1.02131e-16	0.442118	0.142	0.022	1.05194e-11		chr8-143813260-143813470	7.5749e-25	-0.49017	0.012	0.128	7.80207e-20
chr15-66883338-66883754	1.08616e-16	0.441576	0.125	0.017	1.11873e-11		chr4-56686577-56686873	9.66509e-25	-0.500041	0.004	0.1	9.95494e-20
chr12-15801687-15802358	1.28459e-16	0.43395	0.133	0.022	1.32312e-11		chr1-211548203-211548933	9.91342e-25	-0.485175	0.04	0.178	1.02107e-19
chr21-41612785-41613433	1.31441e-16	0.41446	0.182	0.04	1.35383e-11		chr16-24521058-24521283	1.08229e-24	-0.490885	0.006	0.101	1.11475e-19
chr20-44187133-44187847	1.80898e-16	0.437104	0.139	0.022	1.86323e-11		chr7-101717689-101718205	1.20623e-24	-0.450795	0.026	0.159	1.2424e-19
chr9-86556984-86557548	1.90416e-16	0.414312	0.117	0.015	1.96127e-11		chr3-48399674-48400125	1.30471e-24	-0.487501	0.036	0.173	1.34384e-19
chr9-136248301-136248548	2.0966e-16	0.433791	0.132	0.022	2.15947e-11		chr3-55884907-55885399	1.44759e-24	-0.449897	0.006	0.103	1.491e-19
chr11-34030362-34030714	2.12792e-16	0.399875	0.118	0.013	2.19174e-11		chr7-64643044-64644006	1.68664e-24	-0.472492	0.025	0.164	1.73722e-19
chr3-160719553-160720524	2.31462e-16	0.448557	0.174	0.042	2.38404e-11		chr2-64838694-64839155	2.04617e-24	-0.455078	0.01	0.106	2.10754e-19
chr20-18187073-18187490	3.28107e-16	0.43135	0.142	0.025	3.37947e-11		chr20-45872526-45873019	2.1872e-24	-0.467802	0.008	0.108	2.25279e-19
chr9-35731766-35732734	4.35392e-16	0.3586	0.332	0.163	4.48449e-11		chr3-33791703-33791980	2.44143e-24	-0.442359	0.002	0.086	2.51465e-19
chr2-64943442-64944277	4.48767e-16	0.40935	0.2	0.058	4.62225e-11		chr20-45174375-45175050	2.79421e-24	-0.488263	0.006	0.106	2.87801e-19
chr16-30927937-30928725	5.27539e-16	0.382805	0.358	0.168	5.4336e-11		chr2-233099991-233100755	2.82278e-24	-0.47318	0.011	0.115	2.90744e-19
chr4-139934788-139935187	5.41014e-16	0.417271	0.107	0.01	5.57239e-11		chr7-48458886-48459450	2.85562e-24	-0.479048	0.016	0.14	2.94126e-19
chr5-32991253-32991743	5.67631e-16	0.437515	0.122	0.017	5.84654e-11		chr14-73463531-73463753	2.87988e-24	-0.454819	0.003	0.091	2.96625e-19
chr14-75242463-75243141	6.34957e-16	0.399581	0.208	0.063	6.54e-11		chr5-54671053-54671412	3.18824e-24	-0.445146	0.004	0.096	3.28385e-19
chr1-181469681-181470192	6.74654e-16	0.439064	0.161	0.038	6.94886e-11		chr11-486047-486359	5.09356e-24	-0.461608	0.008	0.115	5.24632e-19
chr3-151918765-151919794	7.47742e-16	0.39588	0.269	0.101	7.70166e-11		chr17-58492422-58492846	5.41161e-24	-0.495522	0.011	0.121	5.5739e-19
chr15-98537623-98538106	7.68e-16	0.42579	0.107	0.01	7.91032e-11		chr19-23402002-23402691	6.35165e-24	-0.43717	0.018	0.128	6.54213e-19
chr2-156341308-156342911	8.88613e-16	0.357444	0.408	0.218	9.15262e-11		chr4-127610465-127610878	7.70422e-24	-0.435923	0.005	0.093	7.93527e-19
chr4-151796983-151797492	9.11207e-16	0.418405	0.149	0.028	9.38534e-11		chr12-130204320-130204817	8.41005e-24	-0.465318	0.01	0.113	8.66226e-19
chr11-9076244-9077108	9.3299e-16	0.451027	0.196	0.053	9.6097e-11		chr10-79274306-79274544	1.02741e-23	-0.437198	0.009	0.11	1.05822e-18
chr19-41175835-41176542	1.00499e-15	0.409099	0.19	0.05	1.03513e-10		chr5-151041383-151042202	1.1059e-23	-0.454514	0.025	0.15	1.13907e-18
chr2-35298397-35298845	1.12353e-15	0.438093	0.165	0.038	1.15722e-10		chr17-9991744-9992219	1.20164e-23	-0.463966	0.008	0.106	1.23768e-18
chr5-143063764-143064421	1.2998e-15	0.413462	0.108	0.012	1.33878e-10		chr7-73792453-73792983	1.58163e-23	-0.471483	0.014	0.125	1.62906e-18
chr16-57374295-57374496	1.31937e-15	0.404864	0.104	0.01	1.35894e-10		chr11-43920669-43921045	1.89141e-23	-0.473332	0.021	0.143	1.94814e-18
chr10-51461976-51462635	1.49581e-15	0.411897	0.106	0.01	1.54067e-10		chr12-130140178-130140441	1.9876e-23	-0.473312	0.008	0.105	2.04721e-18
chr4-11505366-11505826	1.64432e-15	0.41932	0.117	0.017	1.69363e-10		chr7-49618002-49618489	2.00917e-23	-0.433719	0.034	0.163	2.06942e-18
chr21-45642439-45643809	1.80242e-15	0.364609	0.355	0.159	1.85648e-10		chr5-80662153-80662405	2.39744e-23	-0.466814	0.004	0.095	2.46934e-18
chr10-131888124-131888589	2.02014e-15	0.42538	0.168	0.047	2.08073e-10		chr4-2942703-2943207	2.90346e-23	-0.462598	0.046	0.186	2.99054e-18
chr4-10096165-10096574	2.10803e-15	0.413038	0.212	0.071	2.17125e-10		chr8-125476875-125477365	3.22229e-23	-0.477378	0.021	0.145	3.31893e-18
chr7-21945400-21946343	2.14448e-15	0.419443	0.17	0.042	2.20879e-10		chr18-12258921-12259187	3.38688e-23	-0.452824	0.013	0.116	3.48846e-18
chr16-8594196-8594492	2.23897e-15	0.419637	0.102	0.008	2.30612e-10		chr6-136969325-136970325	3.80624e-23	-0.423313	0.048	0.194	3.92039e-18
chr9-27519465-27520259	2.36817e-15	0.428981	0.127	0.02	2.43919e-10		chr19-55080076-55080810	4.39291e-23	-0.431141	0.116	0.294	4.52465e-18
chr8-80753075-80753514	2.67624e-15	0.408618	0.134	0.025	2.7565e-10		chr6-45574801-45575202	5.02463e-23	-0.486692	0.016	0.125	5.17532e-18
chr3-184600837-184601338	2.90143e-15	0.399473	0.242	0.083	2.98844e-10		chr3-128882739-128883034	5.61865e-23	-0.436531	0.019	0.135	5.78715e-18
chr3-82509110-82510508	3.21898e-15	0.431061	0.172	0.043	3.31552e-10		chr1-26849213-26849759	5.74672e-23	-0.41565	0.085	0.233	5.91906e-18
chr15-65791467-65792853	3.36018e-15	0.340483	0.404	0.208	3.46095e-10		chr16-2799495-2800214	5.8274e-23	-0.4592	0.007	0.108	6.00216e-18
chr5-135599745-135600298	3.40401e-15	0.40926	0.146	0.03	3.50609e-10		chr17-10105170-10106400	6.85431e-23	-0.446141	0.057	0.206	7.05987e-18
chr7-134779250-134779687	3.88356e-15	0.397279	0.102	0.01	4.00003e-10		chr1-147721671-147722067	7.01178e-23	-0.446693	0.015	0.126	7.22206e-18
chr3-100954666-100955357	4.61824e-15	0.41258	0.099	0.01	4.75674e-10		chr1-109890219-109890509	7.02052e-23	-0.474968	0.015	0.126	7.23107e-18
chr16-75305239-75305965	4.77276e-15	0.379641	0.297	0.125	4.9159e-10		chr19-38139161-38139568	7.71714e-23	-0.462017	0.022	0.133	7.94857e-18
chr9-10562997-10563246	4.85128e-15	0.406017	0.092	0.007	4.99677e-10		chr15-82942596-82943023	7.71824e-23	-0.473298	0.019	0.131	7.94971e-18
chr19-41353450-41354171	4.87902e-15	0.401706	0.228	0.083	5.02535e-10		chr8-28245040-28245397	8.27132e-23	-0.47411	0.004	0.09	8.51938e-18
chr1-202593907-202594226	6.67693e-15	0.373245	0.088	0.005	6.87717e-10		chr4-98642996-98643349	8.91881e-23	-0.464388	0.011	0.111	9.18628e-18
chr10-49070799-49071561	6.75784e-15	0.383897	0.15	0.032	6.96051e-10		chr1-234866176-234866710	1.07577e-22	-0.450157	0.032	0.159	1.10803e-17
chr10-20089167-20089409	7.81938e-15	0.342281	0.065	0	8.05388e-10		chr8-39032092-39032742	1.24555e-22	-0.479383	0.025	0.148	1.2829e-17
chr5-40410999-40411559	8.07558e-15	0.418205	0.11	0.015	8.31777e-10		chr10-119461305-119461998	1.28198e-22	-0.459873	0.058	0.216	1.32043e-17
chr12-94047658-94048170	8.81696e-15	0.38537	0.115	0.018	9.08139e-10		chr16-35565689-35566107	1.29887e-22	-0.488149	0.022	0.14	1.33782e-17
chr12-94660358-94660835	9.18835e-15	0.398552	0.145	0.03	9.46391e-10		chr2-156405661-156405948	1.45417e-22	-0.431065	0.002	0.081	1.49778e-17
chr4-64144832-64145370	9.73441e-15	0.408096	0.189	0.055	1.00263e-09		chr10-50260858-50261245	1.61459e-22	-0.452956	0.01	0.11	1.66302e-17
chr22-33726264-33726516	9.94894e-15	0.394854	0.076	0.003	1.02473e-09		chr20-45283336-45283987	1.62913e-22	-0.452744	0.035	0.161	1.67799e-17
chr5-73654104-73654947	1.08351e-14	0.393759	0.22	0.076	1.11601e-09		chr17-13743931-13744297	1.7055e-22	-0.401587	0.006	0.095	1.75665e-17
chr1-40303249-40303608	1.12788e-14	0.422958	0.164	0.038	1.1617e-09		chr16-795615-795889	1.77645e-22	-0.483724	0.029	0.159	1.82972e-17
chr2-112645183-112646459	1.14164e-14	0.322084	0.434	0.254	1.17588e-09		chr12-131871809-131872519	1.82494e-22	-0.458274	0.037	0.179	1.87967e-17
chr1-183234388-183234988	1.25011e-14	0.39713	0.194	0.056	1.2876e-09		chr19-15187241-15187916	1.91709e-22	-0.422316	0.026	0.146	1.97459e-17
chr8-127294521-127295004	1.43567e-14	0.408752	0.138	0.028	1.47873e-09		chr16-23187484-23187818	2.104e-22	-0.460022	0.017	0.123	2.1671e-17
chr19-42283220-42284449	1.49691e-14	0.31773	0.452	0.248	1.5418e-09		chr19-55688540-55689107	2.61369e-22	-0.520476	0.037	0.169	2.69208e-17
chr12-116566003-116566416	1.66347e-14	0.383421	0.115	0.015	1.71336e-09		chr2-21037621-21037922	2.71846e-22	-0.45317	0.011	0.115	2.79998e-17
chr2-221096875-221097491	1.72946e-14	0.405532	0.113	0.015	1.78132e-09		chr7-74475535-74476092	2.96952e-22	-0.43477	0.023	0.136	3.05858e-17
chr14-88831084-88831620	1.75324e-14	0.426551	0.116	0.017	1.80582e-09		chr3-75617313-75617880	2.97886e-22	-0.439813	0.004	0.091	3.0682e-17
chr1-167935708-167937573	1.97753e-14	0.340293	0.357	0.189	2.03684e-09		chr3-32496694-32497061	3.11581e-22	-0.416808	0.005	0.09	3.20926e-17
chr6-56642677-56643183	2.08664e-14	0.391302	0.157	0.037	2.14922e-09		chr17-38786304-38786741	3.49991e-22	-0.453549	0.012	0.116	3.60487e-17
chr14-61574005-61574565	2.30718e-14	0.4006	0.125	0.018	2.37638e-09		chr3-150314551-150315094	4.18123e-22	-0.422208	0.024	0.14	4.30663e-17
chr2-236040725-236041186	2.49751e-14	0.406724	0.121	0.02	2.57241e-09		chr19-55069005-55069993	4.45958e-22	-0.43031	0.074	0.228	4.59332e-17
chr6-90844991-90845971	2.59347e-14	0.390889	0.22	0.073	2.67125e-09		chr17-2347757-2348155	5.20921e-22	-0.44813	0.015	0.118	5.36543e-17
chr19-10942690-10942894	2.61308e-14	0.38439	0.097	0.01	2.69145e-09		chr19-21595170-21595504	6.19059e-22	-0.437198	0.015	0.115	6.37625e-17
chr17-70196569-70197049	2.78094e-14	0.370199	0.105	0.012	2.86434e-09		chr15-40949761-40950083	6.37343e-22	-0.445738	0.017	0.121	6.56457e-17
chr6-16947179-16947876	2.78235e-14	0.377844	0.12	0.018	2.8658e-09		chr2-127700514-127700801	7.62985e-22	-0.449608	0.02	0.128	7.85867e-17
chr8-11476420-11476887	2.81429e-14	0.404706	0.183	0.055	2.89869e-09		chr15-66795871-66796148	7.87695e-22	-0.438646	0.004	0.088	8.11318e-17
chr3-37945841-37946610	2.81527e-14	0.387014	0.253	0.098	2.8997e-09		chr5-128546659-128547149	8.04291e-22	-0.480441	0.008	0.106	8.28411e-17
chr12-75660045-75660657	2.83946e-14	0.416645	0.162	0.042	2.92461e-09		chr17-82789147-82789483	8.37133e-22	-0.431169	0.032	0.159	8.62238e-17
chr11-8671249-8671978	2.90325e-14	0.379787	0.092	0.007	2.99032e-09		chr5-54881354-54881987	9.6226e-22	-0.436016	0.059	0.201	9.91118e-17
chr10-12849508-12850196	3.09911e-14	0.3948	0.132	0.023	3.19205e-09		chr14-50333045-50333244	9.85842e-22	-0.434192	0.004	0.088	1.01541e-16
chr16-15592207-15592724	3.1279e-14	0.416736	0.154	0.035	3.2217e-09		chr17-8391705-8392074	1.07919e-21	-0.492665	0.015	0.123	1.11155e-16
chr16-12030698-12031116	3.71783e-14	0.386572	0.147	0.033	3.82933e-09		chr3-98806455-98807465	1.09463e-21	-0.453448	0.025	0.148	1.12746e-16
chr22-28116337-28116820	5.03898e-14	0.357107	0.068	0.002	5.1901e-09		chr5-172744118-172744503	1.12563e-21	-0.489402	0.028	0.156	1.15939e-16
chr14-91243501-91243817	5.078e-14	0.368015	0.102	0.012	5.23029e-09		chr6-13841290-13841855	1.13005e-21	-0.475066	0.025	0.138	1.16394e-16
chr21-29295252-29295625	5.19666e-14	0.366202	0.115	0.018	5.35251e-09		chr10-110845437-110846022	1.1653e-21	-0.435289	0.021	0.13	1.20025e-16
chr18-63909903-63910188	5.78538e-14	0.326644	0.075	0.003	5.95889e-09		chr19-2529504-2529783	1.19809e-21	-0.462533	0.008	0.098	1.23402e-16
chr6-155171040-155171440	6.32658e-14	0.369465	0.103	0.013	6.51631e-09		chr2-43041127-43041423	1.26865e-21	-0.443088	0.023	0.136	1.30669e-16
chr11-12389326-12390009	6.37112e-14	0.398304	0.161	0.047	6.56219e-09		chr16-79874280-79874832	1.37401e-21	-0.447376	0.045	0.184	1.41522e-16
chr18-55629156-55629486	6.5382e-14	0.371851	0.084	0.007	6.73428e-09		chr20-40536721-40537124	1.89803e-21	-0.436838	0.016	0.12	1.95495e-16
chr10-97058496-97058810	6.73103e-14	0.355965	0.078	0.005	6.93289e-09		chr14-100025091-100025440	1.92863e-21	-0.462399	0.01	0.105	1.98647e-16
chr9-121636419-121636768	6.98943e-14	0.392298	0.117	0.02	7.19905e-09		chr9-89437328-89437558	2.06522e-21	-0.456544	0.008	0.103	2.12715e-16
chr6-125918642-125919374	7.03761e-14	0.390128	0.157	0.04	7.24867e-09		chr2-204199327-204199715	2.06903e-21	-0.405971	0.01	0.103	2.13108e-16
chr21-36052798-36053208	7.28909e-14	0.378505	0.11	0.017	7.50769e-09		chr12-56934254-56934608	2.06979e-21	-0.425174	0.021	0.135	2.13186e-16
chr1-173190088-173190910	7.90777e-14	0.371444	0.109	0.015	8.14492e-09		chr10-75262625-75263017	2.42029e-21	-0.467233	0.017	0.126	2.49287e-16
chr22-45977026-45977483	7.90873e-14	0.382261	0.25	0.103	8.14591e-09		chr15-99156112-99156501	2.44398e-21	-0.441225	0.01	0.108	2.51728e-16
chr2-218395982-218396339	7.92591e-14	0.374215	0.242	0.095	8.16361e-09		chr2-70509589-70509899	2.49214e-21	-0.423682	0.011	0.106	2.56688e-16
chr18-31497563-31498643	8.23195e-14	0.35123	0.354	0.176	8.47882e-09		chr3-37224878-37225181	2.52268e-21	-0.445102	0.01	0.11	2.59833e-16
chr17-41579550-41580582	8.45247e-14	0.373689	0.293	0.135	8.70596e-09		chr19-23407727-23408159	2.54709e-21	-0.455273	0.003	0.083	2.62348e-16
chr9-76215039-76215438	8.7567e-14	0.422305	0.131	0.027	9.01932e-09		chr19-4096049-4096351	2.71643e-21	-0.454304	0.034	0.156	2.7979e-16
chr4-24321027-24321440	8.87719e-14	0.391299	0.108	0.015	9.14342e-09		chr2-64393385-64393953	2.98801e-21	-0.392474	0.036	0.161	3.07762e-16
chr8-80534337-80534702	8.98371e-14	0.397887	0.125	0.023	9.25313e-09		chr4-4141550-4141882	3.19898e-21	-0.435746	0.009	0.103	3.29492e-16
chr6-40507017-40507294	9.13313e-14	0.398623	0.109	0.015	9.40703e-09		chr11-1530757-1530974	3.53652e-21	-0.471161	0.014	0.12	3.64258e-16
chr8-58849993-58850504	9.51165e-14	0.419209	0.128	0.023	9.7969e-09		chr17-44103039-44103610	3.58374e-21	-0.399667	0.066	0.216	3.69121e-16
chr4-26058520-26058899	9.64262e-14	0.401675	0.149	0.033	9.9318e-09		chr15-61170986-61171547	3.83609e-21	-0.43905	0.02	0.126	3.95113e-16
chr7-42236344-42238231	1.01203e-13	0.359884	0.288	0.123	1.04239e-08		chr9-84331257-84331699	3.90722e-21	-0.437803	0.011	0.108	4.0244e-16
chr14-89833183-89833382	1.0952e-13	0.347129	0.068	0.002	1.12805e-08		chr6-83430249-83432048	4.369e-21	-0.433136	0.091	0.239	4.50002e-16
chr1-11316839-11317131	1.15038e-13	0.374991	0.082	0.007	1.18488e-08		chr13-109389995-109390349	4.85263e-21	-0.3752	0.004	0.081	4.99816e-16
chr20-62365830-62366128	1.19064e-13	0.377622	0.176	0.048	1.22634e-08		chr10-110408122-110408627	4.8913e-21	-0.408861	0.045	0.174	5.03799e-16
chr18-38551691-38552256	1.37715e-13	0.377582	0.104	0.012	1.41845e-08		chr2-8090994-8091345	4.9204e-21	-0.435333	0.008	0.098	5.06796e-16
chr7-46909633-46910068	1.60219e-13	0.410489	0.107	0.015	1.65024e-08		chr6-108689198-108690074	6.43144e-21	-0.457287	0.042	0.169	6.62431e-16
chr12-6226126-6226338	1.64206e-13	0.335009	0.091	0.01	1.69131e-08		chr19-1455070-1456054	6.81295e-21	-0.427616	0.142	0.321	7.01727e-16
chr4-118989174-118989780	1.66339e-13	0.379606	0.197	0.065	1.71327e-08		chr17-81037348-81037633	6.95406e-21	-0.439128	0.028	0.146	7.16261e-16
chr1-159913716-159914134	1.83056e-13	0.371115	0.191	0.063	1.88546e-08		chr10-34311743-34312012	7.7043e-21	-0.412898	0.003	0.081	7.93535e-16
chr22-32846947-32847356	2.10046e-13	0.361541	0.126	0.028	2.16346e-08		chr2-151840194-151840539	8.32523e-21	-0.431904	0.011	0.105	8.57491e-16
chr18-61952211-61952667	2.39426e-13	0.388848	0.2	0.071	2.46606e-08		chr16-68475095-68475420	8.64564e-21	-0.460423	0.027	0.146	8.90492e-16
chr6-137105246-137105895	2.58087e-13	0.368713	0.163	0.047	2.65827e-08		chr11-94725082-94725308	9.48809e-21	-0.406212	0.002	0.075	9.77263e-16
chr8-79685110-79685574	2.59403e-13	0.390367	0.092	0.01	2.67182e-08		chr5-128341005-128341430	9.73725e-21	-0.439667	0.01	0.103	1.00293e-15
chr16-74888256-74888788	2.83011e-13	0.394978	0.191	0.058	2.91499e-08		chr5-138559862-138560230	1.02832e-20	-0.416861	0.017	0.125	1.05916e-15
chr10-3635420-3636044	2.89875e-13	0.373388	0.156	0.042	2.98568e-08		chr17-75601269-75601742	1.13285e-20	-0.415307	0.051	0.191	1.16682e-15
chr6-32971528-32972389	3.12017e-13	0.299829	0.445	0.277	3.21375e-08		chr12-131599266-131599615	1.15841e-20	-0.441673	0.018	0.13	1.19315e-15
chr2-69184238-69184540	3.19113e-13	0.374919	0.101	0.013	3.28683e-08		chr14-67725149-67725796	1.17084e-20	-0.426621	0.056	0.201	1.20596e-15
chr2-218760496-218760868	3.38921e-13	0.378729	0.091	0.008	3.49086e-08		chr13-24651773-24652650	1.28924e-20	-0.441393	0.033	0.154	1.32791e-15
chr2-191171689-191172028	3.69926e-13	0.389654	0.094	0.01	3.8102e-08		chr17-80678657-80678878	1.33542e-20	-0.390887	0.006	0.086	1.37547e-15
chr20-55982863-55983338	3.76737e-13	0.378635	0.091	0.01	3.88035e-08		chr13-52395541-52396060	1.49339e-20	-0.414313	0.008	0.095	1.53818e-15
chr14-65330363-65330742	4.11327e-13	0.371952	0.126	0.03	4.23663e-08		chr14-94027444-94027958	1.50957e-20	-0.443758	0.025	0.136	1.55484e-15
chr14-30125547-30125997	4.2423e-13	0.377494	0.126	0.025	4.36953e-08		chr3-182165281-182165568	1.6184e-20	-0.449315	0.005	0.09	1.66694e-15
chr5-67315065-67315622	4.32177e-13	0.380664	0.099	0.013	4.45138e-08		chr17-75642818-75643171	1.81201e-20	-0.431188	0.042	0.166	1.86635e-15
chr2-191304964-191305702	4.48925e-13	0.392097	0.12	0.025	4.62388e-08		chr20-31610532-31611054	1.88174e-20	-0.438966	0.075	0.233	1.93817e-15
chr10-68795910-68796969	4.65395e-13	0.395048	0.206	0.07	4.79352e-08		chr7-105438890-105439801	1.89476e-20	-0.429806	0.082	0.231	1.95158e-15
chr13-102128182-102128833	5.15048e-13	0.388883	0.145	0.037	5.30494e-08		chr15-73150877-73151170	2.02821e-20	-0.470012	0.01	0.105	2.08904e-15
chr17-1770155-1770459	5.33601e-13	0.37935	0.119	0.022	5.49603e-08		chr13-99289698-99289964	2.12158e-20	-0.440084	0.005	0.086	2.1852e-15
chr2-65737419-65737846	5.40496e-13	0.389521	0.116	0.022	5.56705e-08		chr9-108543153-108543793	2.20441e-20	-0.401695	0.067	0.203	2.27052e-15
chr6-79170950-79171206	5.5253e-13	0.331873	0.076	0.005	5.69101e-08		chr18-2627823-2628161	2.20622e-20	-0.412755	0.008	0.095	2.27239e-15
chr1-153774907-153775437	5.57514e-13	0.369585	0.181	0.053	5.74234e-08		chr6-166504120-166504380	2.28372e-20	-0.464355	0.02	0.126	2.35221e-15
chr8-108139640-108140163	5.88508e-13	0.371145	0.177	0.053	6.06157e-08		chr2-69043561-69044194	2.61983e-20	-0.456886	0.014	0.111	2.6984e-15
chr2-56476559-56476916	6.01148e-13	0.394973	0.102	0.013	6.19176e-08		chr20-61575703-61575926	2.72706e-20	-0.418086	0.006	0.086	2.80884e-15
chr3-69914354-69914768	6.15771e-13	0.38095	0.116	0.022	6.34238e-08		chr11-1796276-1797027	3.05931e-20	-0.451552	0.061	0.193	3.15106e-15
chr1-227934419-227935366	6.16071e-13	0.347524	0.335	0.156	6.34547e-08		chr1-167447569-167447939	3.50558e-20	-0.43566	0.017	0.125	3.61072e-15
chr19-52231082-52231631	6.55834e-13	0.381332	0.175	0.055	6.75503e-08		chr8-42097233-42097528	3.64788e-20	-0.428368	0.006	0.086	3.75728e-15
chr2-227411289-227411606	6.60863e-13	0.364832	0.1	0.013	6.80683e-08		chr8-94984684-94984979	3.67491e-20	-0.373274	0.002	0.073	3.78512e-15
chr11-57424743-57425382	6.738e-13	0.376753	0.153	0.038	6.94007e-08		chr17-36524400-36524886	4.12158e-20	-0.428827	0.005	0.083	4.24518e-15
chr3-191356666-191357344	6.89733e-13	0.382563	0.138	0.032	7.10418e-08		chr5-177194237-177194585	4.24909e-20	-0.405417	0.013	0.105	4.37652e-15
chr10-113347460-113347981	7.15413e-13	0.372232	0.079	0.007	7.36868e-08		chr2-204203767-204204017	4.31631e-20	-0.436248	0.007	0.091	4.44575e-15
chr11-130413388-130413899	7.18816e-13	0.415742	0.158	0.043	7.40373e-08		chr4-186787576-186787977	4.42961e-20	-0.450884	0.006	0.09	4.56245e-15
chr11-95521105-95521626	8.41027e-13	0.388593	0.112	0.02	8.66249e-08		chr1-33172327-33172627	4.53818e-20	-0.417925	0.008	0.095	4.67428e-15
chr6-22056240-22056999	8.86432e-13	0.391562	0.137	0.03	9.13016e-08		chr6-137728728-137729270	4.59075e-20	-0.44169	0.033	0.148	4.72842e-15
chr9-105079131-105079738	8.94043e-13	0.372434	0.105	0.015	9.20856e-08		chr2-222423605-222424922	4.87027e-20	-0.374774	0.121	0.274	5.01633e-15
chr12-74043244-74043681	9.04785e-13	0.368328	0.116	0.023	9.31919e-08		chr11-19882386-19882645	5.05967e-20	-0.374566	0.006	0.086	5.21141e-15
chr21-29771546-29771947	9.08119e-13	0.34588	0.063	0.002	9.35353e-08		chr4-151716257-151716594	5.47171e-20	-0.437511	0.011	0.098	5.6358e-15
chr6-12222423-12223007	9.38014e-13	0.368491	0.157	0.045	9.66145e-08		chr8-68229513-68229757	5.50553e-20	-0.391081	0	0.063	5.67064e-15
chr4-81452471-81453029	9.40277e-13	0.394355	0.131	0.027	9.68476e-08		chr1-231049389-231049721	5.52164e-20	-0.425807	0.006	0.088	5.68724e-15
chr3-81496532-81496895	9.52342e-13	0.349929	0.08	0.007	9.80903e-08		chr8-142772910-142773191	5.76e-20	-0.4145	0.041	0.164	5.93274e-15
chr17-41518784-41519155	9.9583e-13	0.379036	0.123	0.022	1.02569e-07		chr9-111959466-111960046	5.80205e-20	-0.41744	0.059	0.209	5.97605e-15
chr2-20577752-20578216	1.0382e-12	0.381332	0.155	0.043	1.06933e-07		chr12-342791-343560	6.1106e-20	-0.445919	0.019	0.126	6.29385e-15
chr14-60116211-60116519	1.06459e-12	0.366225	0.075	0.005	1.09652e-07		chr10-122347037-122347433	6.66749e-20	-0.412028	0.029	0.145	6.86745e-15
chr6-6969681-6970182	1.25738e-12	0.357575	0.192	0.07	1.29509e-07		chr19-39187277-39188034	6.72927e-20	-0.432604	0.019	0.116	6.93108e-15
chr11-111735232-111736078	1.27193e-12	0.365692	0.221	0.08	1.31008e-07		chr15-100877542-100877855	6.77216e-20	-0.461663	0.02	0.131	6.97526e-15
chr1-159944219-159944552	1.31535e-12	0.37766	0.145	0.038	1.3548e-07		chr14-90443456-90444593	6.99146e-20	-0.382111	0.194	0.369	7.20114e-15
chr2-112679354-112679848	1.32375e-12	0.378141	0.143	0.037	1.36345e-07		chr9-126846685-126847232	7.27055e-20	-0.411641	0.013	0.108	7.48859e-15
chr16-68644789-68645688	1.33122e-12	0.366056	0.183	0.061	1.37115e-07		chr6-31722196-31722415	7.83365e-20	-0.42748	0.01	0.1	8.06858e-15
chr1-159945520-159946351	1.35487e-12	0.333713	0.321	0.153	1.3955e-07		chr12-53274200-53274848	7.93513e-20	-0.401146	0.013	0.111	8.17311e-15
chr1-22228479-22228820	1.38447e-12	0.386099	0.092	0.013	1.42599e-07		chr7-98085617-98086656	1.00297e-19	-0.418502	0.133	0.296	1.03305e-14
chrX-154596443-154596789	1.39932e-12	0.371638	0.089	0.01	1.44128e-07		chr20-18197532-18198070	1.0335e-19	-0.412063	0.04	0.161	1.06449e-14
chr1-202578017-202578291	1.4764e-12	0.361719	0.081	0.007	1.52068e-07		chr1-58802856-58803269	1.05147e-19	-0.411252	0.026	0.136	1.083e-14
chr20-41475979-41476442	1.63395e-12	0.364898	0.142	0.033	1.68295e-07		chr1-52127449-52128159	1.07469e-19	-0.412966	0.029	0.141	1.10692e-14
chr9-131704114-131704610	1.71514e-12	0.377774	0.139	0.038	1.76658e-07		chr9-38170854-38171632	1.2513e-19	-0.424026	0.06	0.203	1.28883e-14
chr13-103664016-103664359	1.92788e-12	0.343607	0.069	0.003	1.98569e-07		chr10-78756587-78757314	1.3573e-19	-0.396263	0.056	0.196	1.398e-14
chr15-50653051-50653700	1.97495e-12	0.366235	0.143	0.038	2.03418e-07		chr16-4375035-4375250	1.45194e-19	-0.421231	0.018	0.113	1.49548e-14
chr1-175548668-175549088	1.98121e-12	0.336827	0.069	0.003	2.04062e-07		chr4-187195757-187196157	1.46219e-19	-0.430124	0.007	0.088	1.50604e-14
chr1-206895330-206895712	1.99152e-12	0.384022	0.129	0.032	2.05124e-07		chr19-50896563-50896942	1.50167e-19	-0.405604	0.023	0.133	1.5467e-14
chr9-95462512-95463052	2.00821e-12	0.386274	0.129	0.033	2.06843e-07		chr7-155576937-155577428	1.74825e-19	-0.446821	0.019	0.123	1.80068e-14
chr16-68658217-68658867	2.04267e-12	0.364434	0.152	0.045	2.10393e-07		chr3-100537585-100537886	1.86944e-19	-0.395422	0.01	0.096	1.92551e-14
chr6-116370423-116371853	2.17497e-12	0.345419	0.281	0.14	2.2402e-07		chr14-23129702-23130155	1.93984e-19	-0.427701	0.035	0.148	1.99802e-14
chr6-37473323-37473661	2.29051e-12	0.372992	0.087	0.01	2.35921e-07		chr8-29849574-29849803	1.95438e-19	-0.368473	0.003	0.071	2.01299e-14
chr17-34252408-34252826	2.29124e-12	0.367934	0.107	0.017	2.35996e-07		chr22-32425959-32426568	1.96185e-19	-0.414661	0.011	0.1	2.02068e-14
chr6-119533599-119533901	2.47742e-12	0.338737	0.072	0.005	2.55172e-07		chr7-4633745-4634097	1.96368e-19	-0.401432	0.013	0.106	2.02257e-14
chr20-39042297-39043034	2.49858e-12	0.369502	0.16	0.051	2.57351e-07		chr10-11687356-11687595	2.06293e-19	-0.416177	0.009	0.095	2.12479e-14
chr17-21195983-21196434	2.50425e-12	0.366964	0.111	0.022	2.57935e-07		chr4-151267890-151268226	2.0895e-19	-0.401515	0.007	0.085	2.15216e-14
chr10-97851581-97851939	2.58762e-12	0.384504	0.158	0.047	2.66522e-07		chr16-68060515-68060742	2.14038e-19	-0.411596	0.004	0.078	2.20457e-14
chr17-5759350-5759645	2.6747e-12	0.354622	0.086	0.008	2.75492e-07		chr3-161275748-161276450	2.20523e-19	-0.42238	0.031	0.154	2.27137e-14
chr20-11350411-11350804	2.79252e-12	0.353676	0.114	0.022	2.87627e-07		chr1-24276824-24277184	2.20672e-19	-0.383706	0.007	0.09	2.2729e-14
chr3-141940102-141940698	2.8517e-12	0.354908	0.225	0.085	2.93723e-07		chr5-172849920-172850483	2.2718e-19	-0.404087	0.109	0.272	2.33993e-14
chr11-33044249-33044535	2.92136e-12	0.349922	0.092	0.01	3.00897e-07		chr12-107556956-107557258	2.45394e-19	-0.429464	0.008	0.096	2.52753e-14
chr4-156942907-156943269	2.995e-12	0.356757	0.094	0.012	3.08482e-07		chr2-20675489-20676122	2.67621e-19	-0.439279	0.058	0.186	2.75647e-14
chr1-208161759-208162029	2.99825e-12	0.306103	0.053	0	3.08816e-07		chr6-148195538-148195841	2.77211e-19	-0.409567	0.017	0.118	2.85524e-14
chr1-63651077-63651487	3.09439e-12	0.35839	0.106	0.02	3.18719e-07		chr15-70036588-70036870	2.85239e-19	-0.38255	0.013	0.106	2.93794e-14
chr6-3610135-3610576	3.14497e-12	0.365066	0.178	0.06	3.23929e-07		chr9-113187920-113188395	3.1476e-19	-0.426202	0.012	0.106	3.24199e-14
chr1-203278447-203278930	3.14739e-12	0.382918	0.155	0.045	3.24178e-07		chr13-44108366-44108735	3.3504e-19	-0.381948	0.008	0.085	3.45088e-14
chr3-4492172-4493619	3.15368e-12	0.34276	0.195	0.07	3.24826e-07		chr6-136403042-136403864	3.37707e-19	-0.397117	0.037	0.151	3.47835e-14
chr18-62437011-62437734	3.19656e-12	0.368433	0.14	0.035	3.29243e-07		chr3-45915911-45916250	3.51898e-19	-0.40752	0.015	0.106	3.62452e-14
chr17-49361302-49362605	3.21514e-12	0.328029	0.315	0.146	3.31156e-07		chr4-98694030-98694459	3.69473e-19	-0.419874	0.035	0.161	3.80554e-14
chr9-86754435-86755084	3.267e-12	0.353657	0.151	0.045	3.36498e-07		chr7-100649852-100650137	3.81774e-19	-0.433554	0.008	0.091	3.93224e-14
chr11-94150016-94150573	3.34568e-12	0.376037	0.171	0.051	3.44601e-07		chr10-114278436-114278645	4.14382e-19	-0.361747	0.001	0.065	4.26809e-14
chr11-16097519-16097892	3.51281e-12	0.346288	0.1	0.015	3.61816e-07		chr7-106430123-106430374	4.26407e-19	-0.357884	0.003	0.068	4.39195e-14
chr2-159711932-159713095	3.58631e-12	0.327532	0.275	0.138	3.69386e-07		chrY-8393199-8393524	4.37721e-19	-0.368455	0.005	0.08	4.50848e-14
chr5-72166490-72167034	3.63797e-12	0.355376	0.187	0.066	3.74707e-07		chr6-32132124-32132393	4.41745e-19	-0.393742	0.012	0.103	4.54993e-14
chr10-126924925-126925279	3.68983e-12	0.367496	0.119	0.027	3.80048e-07		chr20-58611189-58611519	4.42832e-19	-0.410293	0.018	0.116	4.56113e-14
chr17-77286595-77287165	3.75228e-12	0.350011	0.175	0.055	3.86481e-07		chr1-153292054-153292617	4.44615e-19	-0.39716	0.102	0.256	4.57949e-14
chr20-57006815-57007095	3.9497e-12	0.348189	0.1	0.017	4.06815e-07		chr3-182809378-182809787	4.45475e-19	-0.393974	0.007	0.086	4.58835e-14
chr8-25499123-25499555	4.06528e-12	0.361412	0.097	0.013	4.1872e-07		chr11-117941244-117941636	4.67888e-19	-0.401712	0.003	0.075	4.8192e-14
chr22-32820120-32820958	4.0879e-12	0.371783	0.162	0.048	4.2105e-07		chr16-69523585-69523940	5.12774e-19	-0.434105	0.033	0.143	5.28152e-14
chr1-156475485-156475954	4.1563e-12	0.392641	0.17	0.05	4.28094e-07		chr9-120920604-120921046	5.2015e-19	-0.413157	0.014	0.106	5.35749e-14
chr12-101935903-101936717	4.54578e-12	0.365919	0.137	0.037	4.68211e-07		chr1-33608869-33609177	5.25641e-19	-0.40751	0.018	0.118	5.41405e-14
chr3-64685363-64686377	4.5955e-12	0.354233	0.252	0.106	4.73332e-07		chr11-66327916-66328544	5.77071e-19	-0.414832	0.085	0.231	5.94377e-14
chr17-44040249-44040555	4.62436e-12	0.290646	0.052	0	4.76304e-07		chr1-59494073-59494441	5.89521e-19	-0.374422	0.004	0.076	6.072e-14
chr1-9475108-9475550	4.7355e-12	0.342049	0.127	0.03	4.87752e-07		chr4-8572020-8572383	6.00465e-19	-0.404515	0.006	0.083	6.18473e-14
chr4-66741093-66741336	4.83132e-12	0.339874	0.065	0.003	4.97621e-07		chr7-80521655-80522182	6.40854e-19	-0.390498	0.018	0.116	6.60073e-14
chr11-111718479-111718763	4.87091e-12	0.328817	0.074	0.007	5.01699e-07		chr20-2255924-2256466	6.54565e-19	-0.434628	0.026	0.133	6.74195e-14
chr5-177362562-177363400	4.87434e-12	0.334265	0.308	0.146	5.02052e-07		chr8-22471370-22471606	7.10741e-19	-0.366566	0	0.058	7.32056e-14
chr5-175582622-175583045	4.95359e-12	0.363116	0.128	0.03	5.10215e-07		chr6-150813262-150813774	7.40994e-19	-0.422575	0.056	0.183	7.63217e-14
chr2-17813032-17813256	4.98747e-12	0.343791	0.073	0.005	5.13704e-07		chr11-130651298-130651535	7.83386e-19	-0.404119	0.002	0.073	8.06879e-14
chr5-43771504-43771811	5.00037e-12	0.361101	0.092	0.013	5.15033e-07		chr10-19795748-19795996	7.91043e-19	-0.409102	0.008	0.09	8.14767e-14
chr5-17217354-17217975	5.00359e-12	0.351657	0.103	0.017	5.15364e-07		chr4-55932323-55932812	8.34967e-19	-0.436874	0.008	0.09	8.60008e-14
chr7-30172545-30173296	5.23653e-12	0.355142	0.177	0.056	5.39358e-07		chr9-22256760-22257895	8.59923e-19	-0.414365	0.055	0.188	8.85712e-14
chr2-160157815-160158382	5.39943e-12	0.364598	0.174	0.061	5.56135e-07		chr2-64837173-64837544	8.67071e-19	-0.414148	0.009	0.093	8.93074e-14
chr4-26235555-26235908	5.46897e-12	0.343684	0.08	0.008	5.63298e-07		chr11-121280706-121281984	9.18358e-19	-0.390677	0.036	0.151	9.45899e-14
chr18-23827710-23827952	5.47595e-12	0.344921	0.067	0.003	5.64017e-07		chr4-37441679-37441926	9.18695e-19	-0.428132	0.011	0.101	9.46246e-14
chr6-63347593-63347854	5.61756e-12	0.346965	0.073	0.007	5.78603e-07		chr6-15036759-15037220	9.60314e-19	-0.422023	0.015	0.106	9.89113e-14
chr11-61966864-61967849	5.88597e-12	0.326232	0.212	0.085	6.06249e-07		chr16-31444018-31444366	9.60839e-19	-0.396834	0.021	0.12	9.89654e-14
chr5-113427937-113428146	5.9844e-12	0.333252	0.072	0.005	6.16387e-07		chr4-8255850-8256344	1.0371e-18	-0.434163	0.033	0.15	1.0682e-13
chr9-13027649-13028149	5.99725e-12	0.380371	0.109	0.02	6.17711e-07		chr12-122841243-122841813	1.14564e-18	-0.408674	0.027	0.138	1.18e-13
chr6-101668530-101668851	6.38939e-12	0.359167	0.104	0.018	6.58101e-07		chr22-39454294-39454581	1.45148e-18	-0.39536	0.009	0.093	1.49501e-13
chr14-64604830-64605316	6.40464e-12	0.343805	0.134	0.035	6.59672e-07		chr1-67817290-67817626	1.49505e-18	-0.401768	0.018	0.116	1.53989e-13
chr3-196708393-196708695	6.59601e-12	0.356499	0.084	0.01	6.79382e-07		chr2-72023445-72023775	1.51634e-18	-0.376087	0.002	0.068	1.56182e-13
chr20-19992972-19993659	7.00685e-12	0.365011	0.18	0.063	7.21698e-07		chr1-160862499-160862975	1.53885e-18	-0.406045	0.007	0.086	1.585e-13
chr5-125210215-125210553	7.13483e-12	0.355032	0.101	0.018	7.3488e-07		chr1-184595614-184595870	1.60723e-18	-0.406864	0.006	0.081	1.65543e-13
chr12-46702727-46703321	7.24263e-12	0.356178	0.154	0.048	7.45983e-07		chr2-12168383-12168925	1.62314e-18	-0.412235	0.025	0.125	1.67181e-13
chr3-18066778-18067456	7.32854e-12	0.373426	0.128	0.03	7.54833e-07		chr19-35490355-35490736	1.62717e-18	-0.383198	0.047	0.164	1.67597e-13
chr6-110178644-110180526	7.3592e-12	0.32354	0.32	0.164	7.5799e-07		chr17-39963870-39964118	1.74891e-18	-0.420542	0.013	0.103	1.80136e-13
chrY-19268312-19268661	7.57321e-12	0.339049	0.075	0.007	7.80033e-07		chr16-31209911-31210244	1.75048e-18	-0.410903	0.009	0.096	1.80297e-13
chr8-32547707-32549368	7.68463e-12	0.348985	0.281	0.131	7.91509e-07		chr19-47369934-47370468	1.7789e-18	-0.391117	0.007	0.086	1.83225e-13
chr1-115545748-115546351	8.212e-12	0.383117	0.146	0.042	8.45828e-07		chr12-27351501-27351719	1.79541e-18	-0.382256	0.003	0.07	1.84926e-13
chr6-22888205-22888620	8.38978e-12	0.359802	0.08	0.008	8.64139e-07		chr6-156794911-156795251	1.84158e-18	-0.443104	0.011	0.103	1.89681e-13
chr18-5849839-5850084	8.39223e-12	0.33321	0.063	0.003	8.64391e-07		chr17-76492370-76492735	1.87347e-18	-0.431558	0.016	0.118	1.92966e-13
chr1-68307354-68307776	8.43132e-12	0.351292	0.097	0.015	8.68418e-07		chr11-129905375-129905671	1.87365e-18	-0.392334	0.004	0.075	1.92984e-13
chr2-234249879-234250195	9.01446e-12	0.32943	0.082	0.008	9.2848e-07		chr22-39472535-39472744	1.88584e-18	-0.361828	0.006	0.081	1.94239e-13
chr19-38559555-38559894	9.18209e-12	0.339916	0.102	0.017	9.45746e-07		chr1-181119298-181119619	1.89383e-18	-0.402094	0.031	0.141	1.95063e-13
chr7-41955829-41956376	9.37261e-12	0.347147	0.15	0.04	9.6537e-07		chr12-27427882-27428165	1.90215e-18	-0.358159	0.005	0.078	1.9592e-13
chr14-64337894-64339271	9.50814e-12	0.32206	0.289	0.135	9.79329e-07		chr15-31230828-31231147	2.11425e-18	-0.386999	0.006	0.083	2.17765e-13
chr12-49827877-49828811	9.68907e-12	0.321788	0.233	0.098	9.97965e-07		chr9-111843920-111844405	2.11981e-18	-0.390751	0.015	0.106	2.18338e-13
chr3-108030979-108031486	9.71499e-12	0.383646	0.135	0.03	1.00063e-06		chr13-108911776-108912160	2.15814e-18	-0.403282	0.008	0.088	2.22286e-13
chr1-202222126-202222744	9.8298e-12	0.345327	0.142	0.042	1.01246e-06		chr17-80708516-80708908	2.16163e-18	-0.38795	0.008	0.085	2.22645e-13
chr16-87806745-87807498	1.00834e-11	0.318989	0.361	0.196	1.03858e-06		chr4-123462026-123462322	2.29187e-18	-0.388384	0.008	0.088	2.3606e-13
chr16-23148559-23149902	1.01665e-11	0.331671	0.343	0.181	1.04714e-06		chr4-6688036-6688241	2.33376e-18	-0.401371	0.011	0.095	2.40374e-13
chr8-25175173-25175527	1.03735e-11	0.358213	0.076	0.008	1.06846e-06		chr5-43367159-43367785	2.42138e-18	-0.409622	0.037	0.161	2.494e-13
chr1-175195894-175196138	1.04457e-11	0.362926	0.097	0.017	1.07589e-06		chr17-10210209-10210600	2.53818e-18	-0.422459	0.017	0.113	2.6143e-13
chr2-55419272-55420256	1.0543e-11	0.328833	0.24	0.108	1.08592e-06		chr22-49956410-49956732	2.6656e-18	-0.401291	0.058	0.183	2.74554e-13
chr4-168831809-168833426	1.07175e-11	0.34649	0.25	0.116	1.10389e-06		chr16-67461841-67462325	2.71585e-18	-0.37703	0.083	0.221	2.7973e-13
chr14-70315937-70316500	1.07329e-11	0.380094	0.103	0.02	1.10548e-06		chr22-39353374-39353685	2.88674e-18	-0.415246	0.04	0.153	2.97331e-13
chr20-34927889-34928181	1.08215e-11	0.362843	0.083	0.01	1.1146e-06		chr1-203536952-203537327	3.03159e-18	-0.373275	0.022	0.116	3.1225e-13
chr20-50126628-50127031	1.09248e-11	0.354659	0.112	0.023	1.12525e-06		chr4-151719176-151719599	3.28863e-18	-0.375298	0.002	0.068	3.38726e-13
chr13-67230054-67231372	1.1114e-11	0.357692	0.189	0.066	1.14474e-06		chr22-32448922-32449283	3.29924e-18	-0.38633	0.008	0.09	3.39819e-13
chr12-5258448-5258825	1.11159e-11	0.343221	0.084	0.01	1.14493e-06		chrX-44429263-44429546	3.35963e-18	-0.361172	0.007	0.081	3.46039e-13
chr20-6590813-6591673	1.18166e-11	0.343974	0.259	0.116	1.21709e-06		chr5-135221697-135221994	3.36377e-18	-0.387817	0.02	0.116	3.46465e-13
chr13-33285433-33285959	1.2095e-11	0.365912	0.127	0.032	1.24577e-06		chr11-10120942-10121278	3.36413e-18	-0.382078	0.008	0.085	3.46502e-13
chr4-144990560-144991105	1.25089e-11	0.348516	0.072	0.005	1.28841e-06		chr16-14669570-14670055	3.45107e-18	-0.444593	0.029	0.133	3.55457e-13
chr2-152445636-152446102	1.27525e-11	0.338229	0.088	0.013	1.3135e-06		chr14-90509967-90510494	3.47439e-18	-0.403449	0.058	0.186	3.57859e-13
chr2-170524935-170525270	1.34066e-11	0.343569	0.076	0.007	1.38087e-06		chr3-43707799-43708331	3.58823e-18	-0.394963	0.018	0.111	3.69584e-13
chr21-44709646-44710229	1.35468e-11	0.344883	0.155	0.047	1.39531e-06		chr19-52277502-52277840	3.68394e-18	-0.411841	0.008	0.09	3.79442e-13
chr17-68564420-68565039	1.36728e-11	0.3462	0.148	0.043	1.40828e-06		chr14-77618595-77618811	3.74904e-18	-0.385029	0.008	0.085	3.86148e-13
chr14-37595639-37596301	1.43067e-11	0.351668	0.188	0.071	1.47357e-06		chr12-85782578-85782970	3.77272e-18	-0.397373	0.017	0.11	3.88586e-13
chr4-20809796-20810094	1.49037e-11	0.324662	0.062	0.003	1.53507e-06		chr3-122331072-122331425	3.77989e-18	-0.397684	0.008	0.095	3.89325e-13
chr1-186559570-186560039	1.49331e-11	0.349463	0.081	0.01	1.53809e-06		chr5-173646063-173646457	3.80394e-18	-0.355906	0.001	0.061	3.91803e-13
chr3-48492334-48492798	1.51369e-11	0.36065	0.147	0.038	1.55909e-06		chr18-63519968-63520536	3.84492e-18	-0.435778	0.013	0.101	3.96023e-13
chr6-90218021-90218966	1.52322e-11	0.33783	0.299	0.148	1.5689e-06		chr1-147236840-147237741	4.02255e-18	-0.410104	0.027	0.135	4.14318e-13
chr13-33634128-33634450	1.55264e-11	0.355637	0.083	0.01	1.5992e-06		chr20-61482299-61482695	4.3357e-18	-0.374739	0.027	0.125	4.46572e-13
chr12-52513697-52513994	1.63098e-11	0.33615	0.09	0.015	1.67989e-06		chr20-45128041-45128342	4.39152e-18	-0.418937	0.014	0.105	4.52322e-13
chr5-67842789-67843052	1.63539e-11	0.308395	0.056	0.002	1.68444e-06		chr16-69503236-69503622	4.55028e-18	-0.391175	0.008	0.093	4.68675e-13
chr2-127208169-127208963	1.65265e-11	0.375661	0.124	0.032	1.70222e-06		chrY-8489006-8489356	4.59509e-18	-0.391541	0.008	0.088	4.7329e-13
chr8-117619369-117619648	1.69525e-11	0.344657	0.081	0.01	1.74609e-06		chr3-156412610-156412856	4.62786e-18	-0.375036	0.005	0.075	4.76665e-13
chr9-27124919-27125419	1.72322e-11	0.348574	0.117	0.025	1.7749e-06		chr15-69328536-69329092	4.82722e-18	-0.405026	0.018	0.115	4.97199e-13
chr21-45403158-45403712	1.7553e-11	0.340148	0.131	0.038	1.80794e-06		chr1-109617452-109617668	5.00138e-18	-0.405182	0.014	0.103	5.15138e-13
chr16-74367653-74368360	1.79623e-11	0.326365	0.23	0.098	1.8501e-06		chr19-11835732-11836028	5.1722e-18	-0.385054	0.004	0.073	5.32731e-13
chr8-48870004-48870666	1.86752e-11	0.344069	0.206	0.071	1.92353e-06		chr7-95367610-95367918	5.71901e-18	-0.374686	0.014	0.101	5.89053e-13
chr15-98154834-98155212	1.96091e-11	0.321622	0.068	0.005	2.01972e-06		chr10-12603143-12603437	5.91805e-18	-0.380812	0.007	0.08	6.09553e-13
chr4-89753511-89754009	1.96487e-11	0.343747	0.111	0.023	2.0238e-06		chr22-34709688-34709994	6.67971e-18	-0.366636	0.015	0.098	6.88003e-13
chr11-57072601-57072921	2.14158e-11	0.360337	0.081	0.008	2.2058e-06		chrX-52346803-52347086	6.75287e-18	-0.347928	0.009	0.088	6.95539e-13
chr11-45089133-45090099	2.27116e-11	0.348982	0.242	0.103	2.33927e-06		chr2-64392548-64392862	6.78642e-18	-0.394645	0.008	0.085	6.98994e-13
chr8-141624981-141625454	2.27493e-11	0.347279	0.152	0.047	2.34315e-06		chr7-151796453-151796782	6.96363e-18	-0.391524	0.026	0.126	7.17247e-13
chr1-160951481-160952443	2.32119e-11	0.338508	0.153	0.05	2.39081e-06		chr12-78095531-78095901	7.73245e-18	-0.421544	0.007	0.081	7.96434e-13
chr1-209427751-209428128	2.33357e-11	0.331524	0.095	0.017	2.40355e-06		chr4-112174050-112174479	7.97743e-18	-0.356574	0.009	0.088	8.21667e-13
chr20-25195326-25196790	2.3894e-11	0.324985	0.231	0.095	2.46106e-06		chr13-76839864-76840177	8.39329e-18	-0.313828	0.002	0.06	8.64501e-13
chr1-59296323-59297262	2.40929e-11	0.324416	0.204	0.08	2.48154e-06		chr2-40543396-40543722	8.41121e-18	-0.364548	0.008	0.081	8.66346e-13
chr6-134240636-134240946	2.49211e-11	0.316241	0.085	0.01	2.56684e-06		chr19-23524448-23524692	8.53935e-18	-0.384812	0.011	0.093	8.79545e-13
chr10-65109891-65110290	2.50199e-11	0.351297	0.095	0.018	2.57702e-06		chr7-99308525-99308822	8.72367e-18	-0.422199	0.033	0.141	8.9853e-13
chr7-116524561-116526444	2.69989e-11	0.316973	0.346	0.181	2.78086e-06		chr17-50908293-50908636	9.23144e-18	-0.411651	0.035	0.146	9.50829e-13
chr2-209495960-209496320	2.71613e-11	0.344691	0.09	0.015	2.79759e-06		chr8-141398920-141399195	9.91641e-18	-0.403864	0.016	0.101	1.02138e-12
chr10-121781066-121781443	2.79512e-11	0.357469	0.098	0.017	2.87895e-06		chr2-232097366-232098098	1.10773e-17	-0.428363	0.014	0.101	1.14095e-12
chr16-17070851-17071380	2.79538e-11	0.338048	0.12	0.028	2.87921e-06		chr14-104119288-104119720	1.10779e-17	-0.383741	0.021	0.116	1.14101e-12
chr4-56622253-56622662	2.83425e-11	0.305328	0.073	0.007	2.91925e-06		chr7-20219468-20220136	1.18345e-17	-0.348818	0.004	0.073	1.21894e-12
chr22-37590391-37590691	2.88128e-11	0.342836	0.095	0.017	2.96768e-06		chr10-92384755-92385134	1.1918e-17	-0.379677	0.007	0.085	1.22755e-12
chr17-9408939-9409345	2.89426e-11	0.353336	0.088	0.012	2.98106e-06		chr1-181117610-181117950	1.20622e-17	-0.368545	0.03	0.131	1.24239e-12
chrX-1205392-1206473	2.92266e-11	0.340536	0.195	0.083	3.01031e-06		chr22-49481345-49482161	1.2892e-17	-0.394749	0.061	0.186	1.32786e-12
chr20-51985025-51985286	3.00537e-11	0.299377	0.063	0.003	3.0955e-06		chr19-24059599-24060182	1.29211e-17	-0.359804	0.016	0.108	1.33086e-12
chr1-13587307-13587569	3.00978e-11	0.349247	0.102	0.02	3.10005e-06		chr12-69972063-69972555	1.43058e-17	-0.351671	0.052	0.171	1.47348e-12
chr1-85571856-85572197	3.23749e-11	0.338486	0.152	0.043	3.33459e-06		chr17-28380195-28380509	1.43522e-17	-0.365543	0.018	0.106	1.47826e-12
chr10-95358528-95358752	3.31339e-11	0.323196	0.072	0.005	3.41276e-06		chr7-143409258-143409562	1.49642e-17	-0.39104	0.017	0.106	1.5413e-12
chr19-23698705-23699768	3.31612e-11	0.332898	0.229	0.11	3.41557e-06		chr3-31668280-31668607	1.51889e-17	-0.421108	0.025	0.126	1.56444e-12
chr11-57368357-57368731	3.31863e-11	0.362679	0.128	0.032	3.41815e-06		chr2-20113686-20114297	1.55195e-17	-0.387038	0.054	0.178	1.5985e-12
chr10-104085836-104086295	3.34592e-11	0.350194	0.113	0.025	3.44626e-06		chr10-79358794-79359059	1.60443e-17	-0.418612	0.008	0.09	1.65255e-12
chr7-22445165-22445755	3.35773e-11	0.331531	0.084	0.012	3.45843e-06		chr7-143472129-143472651	1.6114e-17	-0.408504	0.044	0.161	1.65973e-12
chr10-62083832-62084182	3.48797e-11	0.350728	0.115	0.023	3.59257e-06		chr6-13407775-13408015	1.61877e-17	-0.369968	0.004	0.07	1.66732e-12
chr3-70383443-70383841	3.54998e-11	0.336518	0.076	0.008	3.65644e-06		chr6-37099482-37099743	1.64049e-17	-0.357766	0.012	0.095	1.68969e-12
chr20-36585339-36585756	3.57217e-11	0.350273	0.108	0.02	3.6793e-06		chr14-98728914-98729354	1.65472e-17	-0.363363	0.004	0.073	1.70434e-12
chr18-77146354-77146857	3.68409e-11	0.331228	0.108	0.02	3.79458e-06		chr9-3434597-3434863	1.71137e-17	-0.369815	0.005	0.071	1.76269e-12
chr1-221439892-221440343	3.69257e-11	0.357389	0.107	0.023	3.80331e-06		chr16-84354303-84354714	1.71466e-17	-0.3946	0.039	0.143	1.76609e-12
chr1-9835893-9836754	3.69402e-11	0.348376	0.195	0.068	3.8048e-06		chr16-84737504-84738106	1.72255e-17	-0.430886	0.024	0.126	1.77421e-12
chr1-231016995-231017286	3.77512e-11	0.344408	0.118	0.027	3.88834e-06		chr3-129448281-129448584	1.75818e-17	-0.386769	0.005	0.076	1.81091e-12
chr1-203469435-203469807	4.05604e-11	0.328896	0.093	0.013	4.17768e-06		chr4-109930432-109930815	1.79959e-17	-0.353892	0.016	0.101	1.85356e-12
chr1-168178564-168179570	4.22653e-11	0.313009	0.304	0.158	4.35328e-06		chr17-19369839-19370126	1.95116e-17	-0.410214	0.016	0.106	2.00967e-12
chr18-43671352-43671695	4.24099e-11	0.365661	0.085	0.013	4.36817e-06		chr2-240889529-240889792	2.0678e-17	-0.393188	0.028	0.138	2.12982e-12
chr10-6219082-6219402	4.42154e-11	0.343951	0.104	0.02	4.55414e-06		chr3-119276720-119277009	2.10555e-17	-0.370776	0.004	0.073	2.16869e-12
chr8-118048679-118048947	4.42207e-11	0.332694	0.083	0.012	4.55469e-06		chr5-168822709-168822978	2.16937e-17	-0.383232	0.012	0.1	2.23443e-12
chr22-16949465-16949893	4.602e-11	0.368332	0.111	0.025	4.74002e-06		chr12-39534007-39534273	2.23095e-17	-0.355987	0.003	0.066	2.29786e-12
chr2-216539953-216540344	4.61013e-11	0.35646	0.173	0.058	4.74839e-06		chr8-142782539-142783275	2.24115e-17	-0.371146	0.089	0.219	2.30836e-12
chr2-158990360-158990664	4.61127e-11	0.33245	0.084	0.01	4.74956e-06		chr6-161922894-161923180	2.3142e-17	-0.38378	0.006	0.078	2.38361e-12
chr17-41394421-41394992	4.65144e-11	0.336087	0.1	0.018	4.79093e-06		chr2-85779577-85779929	2.43438e-17	-0.407843	0.019	0.118	2.50739e-12
chr3-39434491-39434987	4.80811e-11	0.353183	0.1	0.017	4.95231e-06		chr17-76490465-76490807	2.58706e-17	-0.417986	0.021	0.118	2.66465e-12
chr2-68936124-68936810	4.84233e-11	0.352621	0.14	0.04	4.98755e-06		chr4-1010539-1011130	2.62646e-17	-0.38432	0.105	0.239	2.70523e-12
chr10-114245157-114245790	4.86833e-11	0.342498	0.161	0.056	5.01433e-06		chr2-173058626-173058863	2.70588e-17	-0.365327	0.001	0.058	2.78703e-12
chr1-180611412-180611746	4.88647e-11	0.298759	0.069	0.005	5.03301e-06		chr1-111208956-111209357	2.77488e-17	-0.403706	0.016	0.108	2.8581e-12
chr4-11626059-11626365	5.05022e-11	0.318239	0.074	0.007	5.20168e-06		chr20-31785164-31785402	2.78129e-17	-0.374158	0.007	0.08	2.8647e-12
chr5-135379150-135379703	5.05518e-11	0.342859	0.108	0.022	5.20678e-06		chr6-110853814-110854357	3.01951e-17	-0.348048	0.016	0.098	3.11007e-12
chr18-3305307-3305671	5.06385e-11	0.34062	0.128	0.033	5.21572e-06		chr18-57816240-57816913	3.0561e-17	-0.415619	0.024	0.125	3.14775e-12
chr1-223500542-223500890	5.08643e-11	0.334066	0.106	0.022	5.23897e-06		chr19-21594490-21594727	3.11199e-17	-0.369458	0.008	0.085	3.20532e-12
chr16-21028776-21029024	5.25671e-11	0.334256	0.073	0.007	5.41436e-06		chr11-7900482-7901034	3.11488e-17	-0.365275	0.033	0.133	3.2083e-12
chr16-70478875-70479137	5.28751e-11	0.320225	0.066	0.005	5.44609e-06		chr17-8164170-8164613	3.12071e-17	-0.365642	0.054	0.171	3.2143e-12
chr14-67411852-67412448	5.48248e-11	0.331649	0.223	0.093	5.6469e-06		chr19-21595942-21596535	3.16846e-17	-0.408331	0.056	0.174	3.26348e-12
chr10-47396271-47396687	5.5841e-11	0.330576	0.1	0.017	5.75157e-06		chr18-59400996-59401275	3.22906e-17	-0.377701	0.003	0.07	3.3259e-12
chr5-33068732-33069100	5.58565e-11	0.343837	0.107	0.018	5.75317e-06		chr22-31055588-31055905	3.3484e-17	-0.399779	0.026	0.121	3.44882e-12
chr3-196081353-196082365	6.42249e-11	0.321936	0.219	0.09	6.6151e-06		chr2-70044636-70045013	3.48507e-17	-0.396047	0.024	0.126	3.58959e-12
chr1-161198916-161199204	6.53509e-11	0.350649	0.169	0.058	6.73108e-06		chr6-56381807-56382214	3.56603e-17	-0.387292	0.036	0.14	3.67297e-12
chr2-146634306-146634552	6.69519e-11	0.318862	0.063	0.003	6.89598e-06		chr7-64650971-64651694	3.61822e-17	-0.385976	0.027	0.125	3.72673e-12
chr1-171754379-171754911	6.76904e-11	0.338887	0.089	0.015	6.97204e-06		chr20-32744847-32745350	3.69619e-17	-0.400798	0.036	0.146	3.80704e-12
chr10-122307701-122308333	6.8379e-11	0.341223	0.164	0.055	7.04297e-06		chr14-97776929-97777323	3.74168e-17	-0.363649	0.01	0.088	3.85389e-12
chr7-142515989-142516535	6.85669e-11	0.348409	0.16	0.053	7.06233e-06		chr10-34728930-34729155	3.88392e-17	-0.372198	0.006	0.08	4.0004e-12
chr1-18584753-18585119	7.02091e-11	0.337486	0.092	0.015	7.23147e-06		chr2-230706201-230706509	4.49859e-17	-0.387616	0.008	0.083	4.6335e-12
chr11-106706365-106706702	7.05711e-11	0.340305	0.11	0.023	7.26875e-06		chr19-3545110-3545651	4.52608e-17	-0.399667	0.042	0.153	4.66181e-12
chr10-92200578-92200910	7.17315e-11	0.340529	0.082	0.01	7.38827e-06		chr21-44295134-44295549	4.79869e-17	-0.385616	0.045	0.158	4.9426e-12
chr1-206513436-206514009	7.20601e-11	0.331723	0.191	0.075	7.42211e-06		chr1-110816987-110817286	4.92738e-17	-0.363634	0.008	0.085	5.07516e-12
chr6-119493930-119494287	7.32045e-11	0.336161	0.102	0.018	7.53999e-06		chr15-62209365-62209689	5.03365e-17	-0.324457	0.009	0.08	5.18461e-12
chr14-68042604-68042993	7.40165e-11	0.327193	0.092	0.017	7.62363e-06		chr13-31951042-31951486	5.04535e-17	-0.385395	0.015	0.098	5.19666e-12
chr6-168451575-168452049	7.90443e-11	0.334751	0.142	0.04	8.14149e-06		chr5-57328017-57328332	5.36375e-17	-0.392572	0.009	0.086	5.52461e-12
chr2-37389975-37390820	8.07245e-11	0.34742	0.195	0.07	8.31455e-06		chr12-52197763-52198009	5.50447e-17	-0.384484	0.01	0.09	5.66955e-12
chr5-111075502-111075821	8.31232e-11	0.353446	0.126	0.033	8.56161e-06		chr3-99776873-99777072	5.56103e-17	-0.351193	0.003	0.065	5.72781e-12
chr6-11011741-11012180	8.33745e-11	0.342188	0.129	0.032	8.58749e-06		chr11-120186718-120187182	5.764e-17	-0.394771	0.066	0.191	5.93686e-12
chr3-183970075-183970515	8.90541e-11	0.340706	0.106	0.023	9.17248e-06		chr8-37903933-37904298	5.92856e-17	-0.421072	0.018	0.113	6.10635e-12
chr10-80411674-80411994	9.13394e-11	0.317634	0.103	0.02	9.40787e-06		chr16-48393899-48394147	6.29436e-17	-0.369077	0.011	0.091	6.48313e-12
chr14-20401031-20401503	9.13464e-11	0.347202	0.143	0.042	9.40859e-06		chr5-147961261-147961809	6.40599e-17	-0.36061	0.009	0.085	6.5981e-12
chr7-47786433-47786996	9.15784e-11	0.358694	0.12	0.032	9.43248e-06		chr8-130379721-130380047	6.49049e-17	-0.391195	0.01	0.093	6.68514e-12
chr6-168264672-168265118	9.41284e-11	0.351583	0.125	0.032	9.69513e-06		chr8-127782628-127782850	6.5687e-17	-0.337764	0.003	0.068	6.76569e-12
chr10-89937068-89937730	9.48757e-11	0.377221	0.123	0.03	9.77211e-06		chr18-49639683-49640594	6.85045e-17	-0.427935	0.041	0.153	7.05589e-12
chr4-38101607-38101873	9.71424e-11	0.346263	0.088	0.015	1.00056e-05		chr16-22138968-22139347	7.00533e-17	-0.423012	0.012	0.098	7.21542e-12
chr4-123386583-123386842	9.79929e-11	0.307623	0.054	0.002	1.00932e-05		chr12-131598658-131599137	7.08309e-17	-0.417897	0.018	0.113	7.29551e-12
chr15-44426779-44427988	9.85341e-11	0.310758	0.312	0.171	1.01489e-05		chr5-168697261-168697537	7.08338e-17	-0.396591	0.025	0.12	7.29581e-12
chr19-49591045-49591500	9.91728e-11	0.330439	0.192	0.078	1.02147e-05		chr14-33578640-33579133	7.09641e-17	-0.370122	0.009	0.091	7.30923e-12
chr2-28614025-28614474	1.03596e-10	0.330647	0.152	0.048	1.06703e-05		chr22-50248315-50248560	7.20866e-17	-0.415041	0.047	0.161	7.42484e-12
chr5-111641489-111642284	1.05413e-10	0.334278	0.134	0.038	1.08574e-05		chr6-106858700-106859110	7.26018e-17	-0.369452	0.024	0.118	7.47791e-12
chr17-50784881-50785497	1.06233e-10	0.348725	0.167	0.055	1.09419e-05		chr10-132461585-132461910	7.35392e-17	-0.40461	0.016	0.105	7.57446e-12
chr7-105830331-105830810	1.07788e-10	0.330219	0.082	0.01	1.11021e-05		chr20-48012453-48012803	7.35857e-17	-0.359759	0.009	0.086	7.57926e-12
chr2-133109872-133110078	1.08665e-10	0.293073	0.053	0.002	1.11924e-05		chr5-148042896-148043214	7.43633e-17	-0.388028	0.015	0.101	7.65935e-12
chr9-134992752-134993109	1.08993e-10	0.327566	0.121	0.03	1.12262e-05		chr3-125164164-125164513	7.46471e-17	-0.36146	0.021	0.111	7.68858e-12
chr3-32421981-32422489	1.09353e-10	0.342179	0.163	0.056	1.12632e-05		chr8-100409875-100410421	7.84047e-17	-0.391108	0.022	0.12	8.07561e-12
chr14-71372089-71372857	1.14353e-10	0.333741	0.141	0.038	1.17782e-05		chr17-75565087-75565454	8.33849e-17	-0.417447	0.038	0.151	8.58856e-12
chr2-96531901-96532386	1.20634e-10	0.3316	0.158	0.053	1.24252e-05		chr19-6236968-6237170	8.55882e-17	-0.351527	0.014	0.096	8.8155e-12
chr20-35883676-35884481	1.22372e-10	0.339798	0.254	0.116	1.26042e-05		chr19-49775862-49776318	8.59113e-17	-0.407593	0.012	0.093	8.84878e-12
chr6-8627215-8627787	1.24251e-10	0.322339	0.119	0.028	1.27977e-05		chr1-221723889-221724202	8.77914e-17	-0.381444	0.009	0.09	9.04242e-12
chr20-55200172-55200609	1.25245e-10	0.335207	0.081	0.01	1.29002e-05		chr12-39490950-39491168	8.98256e-17	-0.393003	0.01	0.091	9.25194e-12
chr2-223612994-223613481	1.26372e-10	0.351186	0.141	0.04	1.30162e-05		chr15-100558647-100559732	9.35822e-17	-0.357567	0.02	0.111	9.63887e-12
chr21-45875013-45875361	1.29573e-10	0.344564	0.108	0.023	1.33459e-05		chr10-86611409-86611705	9.48446e-17	-0.377925	0.005	0.075	9.76889e-12
chr3-170689220-170689639	1.29708e-10	0.329373	0.087	0.013	1.33598e-05		chr2-241552305-241552688	9.54275e-17	-0.415993	0.025	0.13	9.82894e-12
chr18-5628379-5630854	1.31183e-10	0.303646	0.344	0.193	1.35117e-05		chr6-136540746-136541078	9.64351e-17	-0.393181	0.005	0.073	9.93272e-12
chr12-129152369-129152609	1.31723e-10	0.306693	0.055	0.002	1.35674e-05		chr3-50850796-50851466	9.77718e-17	-0.376249	0.012	0.098	1.00704e-11
chr5-130289109-130289412	1.38167e-10	0.34584	0.079	0.012	1.42311e-05		chr1-224256616-224256969	1.05193e-16	-0.366837	0.023	0.118	1.08348e-11
chr9-71768370-71770002	1.39247e-10	0.281992	0.406	0.241	1.43423e-05		chr6-157899557-157900010	1.10483e-16	-0.353993	0.004	0.068	1.13796e-11
chr1-154384917-154385283	1.40334e-10	0.337253	0.099	0.02	1.44542e-05		chr14-21244511-21244956	1.11139e-16	-0.370011	0.014	0.093	1.14472e-11
chr12-6080205-6080480	1.41451e-10	0.318632	0.074	0.008	1.45693e-05		chr18-37986531-37987009	1.11148e-16	-0.388667	0.016	0.103	1.14482e-11
chr5-78699379-78700221	1.4266e-10	0.333626	0.256	0.123	1.46938e-05		chr1-93822814-93823208	1.32096e-16	-0.369921	0.009	0.083	1.36057e-11
chr3-196107871-196108737	1.42697e-10	0.314917	0.264	0.13	1.46976e-05		chr10-79019903-79020164	1.35953e-16	-0.378428	0.02	0.106	1.40031e-11
chr3-49636926-49637148	1.42937e-10	0.327567	0.07	0.007	1.47224e-05		chr7-130359541-130359768	1.39266e-16	-0.352046	0.009	0.085	1.43443e-11
chr9-84667701-84668738	1.43355e-10	0.32489	0.13	0.037	1.47654e-05		chr2-233974567-233974902	1.43751e-16	-0.3702	0.014	0.1	1.48062e-11
chr1-18962089-18962588	1.49299e-10	0.328699	0.22	0.095	1.53776e-05		chr12-67519694-67520168	1.45209e-16	-0.393416	0.046	0.164	1.49564e-11
chr10-43899041-43899520	1.49458e-10	0.345288	0.134	0.04	1.5394e-05		chr19-11581062-11581411	1.46477e-16	-0.379539	0.013	0.096	1.5087e-11
chr15-47666134-47666524	1.51994e-10	0.33027	0.091	0.015	1.56552e-05		chr1-168229940-168230262	1.47697e-16	-0.41356	0.015	0.1	1.52126e-11
chr10-24465449-24465906	1.52095e-10	0.351535	0.142	0.04	1.56657e-05		chr13-99655281-99655871	1.49795e-16	-0.378316	0.026	0.125	1.54287e-11
chr8-58552736-58554015	1.52804e-10	0.3245	0.194	0.075	1.57387e-05		chr2-132980392-132980628	1.65282e-16	-0.319148	0	0.051	1.70239e-11
chr1-85580152-85581021	1.58764e-10	0.338768	0.207	0.091	1.63526e-05		chr9-96884049-96884730	1.66953e-16	-0.366088	0.009	0.085	1.7196e-11
chr12-4997754-4998281	1.60299e-10	0.362123	0.134	0.037	1.65106e-05		chrX-149495632-149495897	1.71095e-16	-0.338527	0.003	0.065	1.76226e-11
chr5-145921153-145921689	1.62649e-10	0.352704	0.171	0.058	1.67527e-05		chr1-64894887-64895096	1.7729e-16	-0.376694	0.009	0.086	1.82607e-11
chr5-97071067-97071392	1.6592e-10	0.305113	0.08	0.012	1.70896e-05		chr1-153232412-153232929	1.87253e-16	-0.403575	0.009	0.088	1.92869e-11
chr11-94020775-94021403	1.66611e-10	0.371904	0.158	0.051	1.71608e-05		chr3-120003808-120004220	1.87861e-16	-0.406546	0.008	0.085	1.93495e-11
chr8-94303568-94303950	1.6938e-10	0.341165	0.112	0.025	1.7446e-05		chr1-7885320-7886201	1.91633e-16	-0.390326	0.071	0.193	1.9738e-11
chr11-47577400-47577622	1.69639e-10	0.337644	0.075	0.01	1.74727e-05		chr4-74845883-74846127	1.91891e-16	-0.397017	0.007	0.078	1.97645e-11
chr1-9248821-9249170	1.69694e-10	0.34286	0.104	0.023	1.74783e-05		chr1-205309762-205310052	1.92417e-16	-0.36874	0.014	0.095	1.98188e-11
chr1-205504346-205504839	1.72495e-10	0.321281	0.107	0.023	1.77668e-05		chr2-24871892-24872187	1.98214e-16	-0.406374	0.007	0.076	2.04159e-11
chr18-10169052-10169365	1.80815e-10	0.314942	0.086	0.015	1.86238e-05		chr1-205544935-205545346	1.98747e-16	-0.415505	0.036	0.14	2.04707e-11
chr10-115879796-115880169	1.84771e-10	0.321896	0.066	0.007	1.90312e-05		chr5-119344190-119344524	2.00775e-16	-0.386212	0.011	0.091	2.06796e-11
chr21-30146557-30147259	1.87192e-10	0.33524	0.109	0.028	1.92805e-05		chr4-8451432-8451702	2.14225e-16	-0.364772	0.008	0.081	2.20649e-11
chr7-28041482-28041871	1.89585e-10	0.36531	0.099	0.022	1.95271e-05		chr1-223067545-223068259	2.16865e-16	-0.378637	0.014	0.096	2.23369e-11
chr3-73808846-73809345	1.90591e-10	0.340076	0.107	0.023	1.96307e-05		chr19-55071111-55071376	2.20725e-16	-0.411037	0.031	0.141	2.27344e-11
chr4-103011270-103012012	1.94838e-10	0.340639	0.142	0.04	2.00681e-05		chr22-36510392-36510662	2.2161e-16	-0.370102	0.024	0.113	2.28256e-11
chr11-86559217-86559675	1.95883e-10	0.321229	0.07	0.008	2.01757e-05		chr3-108420881-108421295	2.22061e-16	-0.340624	0.004	0.068	2.2872e-11
chr5-167819383-167819708	1.95972e-10	0.324573	0.093	0.013	2.01849e-05		chr22-46830039-46830570	2.24867e-16	-0.408033	0.018	0.108	2.31611e-11
chr16-74922336-74922617	1.97097e-10	0.301752	0.053	0.002	2.03008e-05		chr10-30494095-30494515	2.37677e-16	-0.355758	0.012	0.091	2.44805e-11
chr3-134694825-134695567	2.1609e-10	0.330554	0.205	0.08	2.22571e-05		chr4-140102418-140102754	2.3777e-16	-0.371301	0.005	0.071	2.44901e-11
chr1-33004688-33004930	2.18445e-10	0.315009	0.082	0.013	2.24996e-05		chr9-112433966-112434381	2.43536e-16	-0.352536	0.006	0.073	2.5084e-11
chr10-71919221-71919496	2.21141e-10	0.310106	0.068	0.007	2.27773e-05		chr7-96979640-96980090	2.49375e-16	-0.366534	0.004	0.068	2.56853e-11
chr5-175466819-175467174	2.23022e-10	0.313493	0.076	0.01	2.2971e-05		chr7-154104551-154104876	2.69252e-16	-0.340857	0.004	0.065	2.77326e-11
chr7-47336137-47336479	2.23133e-10	0.344338	0.101	0.02	2.29825e-05		chr8-38505920-38506352	2.75504e-16	-0.40283	0.008	0.093	2.83766e-11
chr4-3715445-3715743	2.23484e-10	0.353611	0.1	0.018	2.30186e-05		chr2-149036684-149037237	2.7858e-16	-0.403569	0.03	0.135	2.86934e-11
chr2-130914892-130915509	2.2565e-10	0.316432	0.108	0.023	2.32417e-05		chr4-83093091-83093521	2.80763e-16	-0.346934	0.006	0.076	2.89183e-11
chr14-32307830-32308197	2.28309e-10	0.343717	0.12	0.032	2.35156e-05		chr16-25089394-25089626	2.88764e-16	-0.403304	0.006	0.076	2.97424e-11
chr5-96247172-96247656	2.34124e-10	0.32967	0.11	0.027	2.41145e-05		chr2-64913449-64913721	2.99859e-16	-0.351231	0.004	0.066	3.08852e-11
chr6-11028923-11029223	2.35034e-10	0.304359	0.058	0.003	2.42083e-05		chr18-48092010-48092366	3.06561e-16	-0.393225	0.021	0.111	3.15755e-11
chr9-126348911-126349368	2.35126e-10	0.352713	0.14	0.043	2.42177e-05		chr16-88013061-88013650	3.08246e-16	-0.385854	0.091	0.219	3.1749e-11
chr2-234373109-234373344	2.3911e-10	0.292245	0.074	0.01	2.46281e-05		chr10-86393433-86393690	3.10964e-16	-0.354721	0.009	0.083	3.2029e-11
chr6-20212007-20212953	2.41862e-10	0.320187	0.203	0.085	2.49115e-05		chr16-75419442-75419677	3.1268e-16	-0.405607	0.008	0.086	3.22057e-11
chr6-128763907-128764191	2.4423e-10	0.308723	0.06	0.005	2.51555e-05		chr4-123359699-123360184	3.21019e-16	-0.369033	0.005	0.071	3.30646e-11
chr11-66686412-66687176	2.45198e-10	0.329001	0.273	0.141	2.52551e-05		chr19-33241151-33241891	3.2107e-16	-0.35274	0.059	0.169	3.30698e-11
chr15-98775043-98775644	2.51934e-10	0.326727	0.108	0.025	2.59489e-05		chr12-71567558-71567876	3.21615e-16	-0.387892	0.012	0.09	3.3126e-11
chr8-11464630-11464924	2.5335e-10	0.315129	0.085	0.013	2.60948e-05		chr13-26458300-26458516	3.23375e-16	-0.384984	0.009	0.083	3.33073e-11
chr1-66286214-66286503	2.59292e-10	0.33418	0.088	0.017	2.67068e-05		chr4-41327748-41328000	3.27529e-16	-0.316589	0.001	0.056	3.37352e-11
chr1-197200563-197201678	2.59349e-10	0.31359	0.282	0.146	2.67127e-05		chr8-29919944-29920746	3.29008e-16	-0.323012	0.011	0.086	3.38875e-11
chr1-44031322-44031697	2.61327e-10	0.331602	0.13	0.032	2.69164e-05		chr13-98650260-98650795	3.36957e-16	-0.398145	0.041	0.146	3.47062e-11
chr8-26962063-26962371	2.62962e-10	0.319584	0.066	0.007	2.70848e-05		chr19-45878136-45878429	3.37341e-16	-0.398855	0.011	0.091	3.47458e-11
chr3-172096886-172097372	2.71198e-10	0.343834	0.13	0.038	2.79331e-05		chr12-62211464-62211794	3.47991e-16	-0.342497	0.008	0.08	3.58427e-11
chr22-27473976-27474341	2.75586e-10	0.355925	0.134	0.038	2.83851e-05		chr5-75277316-75277717	3.59613e-16	-0.387022	0.006	0.075	3.70398e-11
chr18-10412981-10413255	2.80153e-10	0.310194	0.104	0.023	2.88554e-05		chr3-144362043-144362459	3.63812e-16	-0.405804	0.027	0.128	3.74723e-11
chr7-25665376-25665674	2.81356e-10	0.319105	0.072	0.01	2.89794e-05		chr17-8397696-8397968	3.66761e-16	-0.374675	0.007	0.076	3.7776e-11
chr2-17540249-17540768	2.91236e-10	0.318581	0.122	0.033	2.9997e-05		chr3-57538477-57538740	3.84575e-16	-0.342346	0.007	0.075	3.96108e-11
chr9-125966548-125966757	2.98932e-10	0.27194	0.051	0.002	3.07897e-05		chr2-100887693-100888040	4.2874e-16	-0.393936	0.034	0.143	4.41598e-11
chr5-64144384-64144720	3.06626e-10	0.314009	0.065	0.005	3.15822e-05		chr7-149558121-149558852	4.29328e-16	-0.385508	0.008	0.085	4.42203e-11
chr5-109409175-109410584	3.07866e-10	0.288015	0.36	0.224	3.17099e-05		chr1-201060620-201060896	4.40483e-16	-0.379517	0.016	0.1	4.53693e-11
chr14-58078280-58078529	3.10062e-10	0.312594	0.054	0.002	3.19361e-05		chr19-54164680-54164981	4.53401e-16	-0.384516	0.031	0.126	4.66999e-11
chr1-38046209-38047543	3.16075e-10	0.285087	0.361	0.218	3.25554e-05		chr2-147172490-147173158	4.60599e-16	-0.369762	0.036	0.138	4.74413e-11
chr14-94659902-94660851	3.17312e-10	0.365087	0.173	0.061	3.26828e-05		chr6-106134879-106135606	4.62458e-16	-0.376253	0.014	0.093	4.76327e-11
chr8-118415611-118415990	3.1862e-10	0.33081	0.121	0.03	3.28176e-05		chr3-150362509-150362892	4.64103e-16	-0.354743	0.007	0.076	4.78021e-11
chr4-69707875-69708173	3.32258e-10	0.319661	0.097	0.023	3.42222e-05		chr3-134352325-134352527	4.65125e-16	-0.37679	0.02	0.105	4.79074e-11
chr3-111851554-111851944	3.37192e-10	0.336372	0.116	0.03	3.47304e-05		chr3-183294937-183295731	4.67454e-16	-0.349176	0.015	0.093	4.81473e-11
chr2-109322117-109322327	3.55787e-10	0.266249	0.051	0.002	3.66457e-05		chr2-138443221-138443681	4.83692e-16	-0.364212	0.018	0.108	4.98198e-11
chr1-206909088-206909985	3.56654e-10	0.30244	0.301	0.163	3.6735e-05		chr6-156762466-156762997	4.9016e-16	-0.362583	0.04	0.145	5.0486e-11
chr3-123273245-123273686	3.58201e-10	0.303986	0.068	0.007	3.68943e-05		chr22-20052311-20052912	5.16556e-16	-0.396965	0.033	0.136	5.32047e-11
chr12-104974557-104975155	3.6629e-10	0.321232	0.097	0.02	3.77275e-05		chr8-46814446-46815015	5.16962e-16	-0.398422	0.031	0.13	5.32466e-11
chr18-38940784-38941225	3.70281e-10	0.336631	0.143	0.048	3.81386e-05		chr15-71329509-71329845	5.24768e-16	-0.376244	0.02	0.105	5.40505e-11
chr10-31603188-31603837	3.73235e-10	0.321581	0.251	0.131	3.84428e-05		chr20-34921380-34921741	5.29768e-16	-0.377656	0.018	0.1	5.45656e-11
chr12-123971972-123974136	3.74425e-10	0.29874	0.304	0.158	3.85654e-05		chr9-33715051-33715268	5.39862e-16	-0.309499	0.002	0.058	5.56052e-11
chr8-140727335-140727739	3.76668e-10	0.32674	0.122	0.037	3.87965e-05		chr10-72232803-72233059	5.66397e-16	-0.34998	0.005	0.068	5.83383e-11
chr1-234538747-234539258	3.78995e-10	0.326561	0.162	0.056	3.90361e-05		chr2-100856793-100857021	5.8069e-16	-0.379105	0.008	0.085	5.98105e-11
chr13-37561019-37561354	3.82178e-10	0.33557	0.086	0.013	3.93639e-05		chr13-40355164-40355682	5.81057e-16	-0.407592	0.013	0.095	5.98483e-11
chrX-17374652-17375262	3.93556e-10	0.330946	0.158	0.058	4.05358e-05		chr12-127125396-127126337	5.86053e-16	-0.373789	0.106	0.229	6.03629e-11
chr9-115291840-115292126	3.96081e-10	0.340409	0.079	0.01	4.07959e-05		chr21-37349569-37349928	5.8967e-16	-0.393633	0.031	0.133	6.07355e-11
chr20-50837543-50838104	3.96369e-10	0.350907	0.126	0.037	4.08256e-05		chr6-80454190-80454584	6.02941e-16	-0.341719	0.012	0.086	6.21024e-11
chr10-59872939-59873434	4.01783e-10	0.338539	0.158	0.053	4.13832e-05		chr1-67442886-67443234	6.49638e-16	-0.381458	0.014	0.095	6.69121e-11
chr1-90403014-90403449	4.02222e-10	0.317916	0.079	0.012	4.14285e-05		chr14-91164684-91164967	6.52676e-16	-0.385153	0.008	0.083	6.7225e-11
chr4-74098675-74099593	4.09478e-10	0.32805	0.155	0.056	4.21759e-05		chr19-4310671-4311054	6.88226e-16	-0.370066	0.009	0.081	7.08865e-11
chr5-79956215-79956711	4.14603e-10	0.349449	0.114	0.032	4.27037e-05		chr8-100502425-100502960	7.11252e-16	-0.388433	0.031	0.125	7.32583e-11
chr14-76918509-76919119	4.1617e-10	0.323203	0.239	0.108	4.2865e-05		chr1-152566668-152566989	7.27673e-16	-0.372692	0.021	0.106	7.49496e-11
chr3-188278743-188278943	4.38563e-10	0.286157	0.052	0.002	4.51716e-05		chr11-19276755-19277289	7.38622e-16	-0.387334	0.034	0.143	7.60773e-11
chr11-57637925-57638702	4.4527e-10	0.319247	0.12	0.032	4.58624e-05		chr4-184843977-184844269	7.97078e-16	-0.362513	0.005	0.071	8.20983e-11
chr10-6721432-6721674	4.51545e-10	0.289208	0.05	0.002	4.65087e-05		chr19-3568690-3569053	8.28258e-16	-0.38063	0.048	0.156	8.53097e-11
chr16-72291526-72291867	4.63863e-10	0.326107	0.076	0.012	4.77774e-05		chr1-182397704-182397969	8.40362e-16	-0.346604	0.003	0.065	8.65564e-11
chr8-121119806-121120346	4.72867e-10	0.309076	0.074	0.01	4.87049e-05		chr2-201137854-201138403	8.57535e-16	-0.367211	0.008	0.075	8.83253e-11
chr1-209229464-209229775	4.81279e-10	0.312317	0.079	0.012	4.95712e-05		chr2-112867885-112868688	8.62193e-16	-0.381866	0.06	0.181	8.88051e-11
chr21-39051522-39051864	4.82364e-10	0.342499	0.119	0.035	4.9683e-05		chr14-91744064-91744443	8.96844e-16	-0.366303	0.004	0.068	9.2374e-11
chr3-183492632-183493035	4.87603e-10	0.322336	0.078	0.012	5.02226e-05		chr6-53011991-53012221	9.07636e-16	-0.345721	0.005	0.066	9.34856e-11
chr10-13769679-13770335	4.95237e-10	0.314369	0.188	0.083	5.1009e-05		chr6-35024565-35025068	9.32681e-16	-0.365711	0.064	0.191	9.60652e-11
chr22-41504455-41504750	4.97536e-10	0.321021	0.118	0.03	5.12457e-05		chr4-153079845-153080111	9.4921e-16	-0.366121	0.003	0.065	9.77676e-11
chr6-138031434-138031703	5.03929e-10	0.315446	0.125	0.042	5.19042e-05		chr12-19428293-19428694	1.00413e-15	-0.388867	0.038	0.141	1.03424e-10
chr9-86983255-86984111	5.05281e-10	0.323757	0.114	0.03	5.20434e-05		chr2-38866790-38867068	1.00767e-15	-0.380293	0.009	0.083	1.03789e-10
chr16-78786729-78787000	5.14313e-10	0.31874	0.081	0.01	5.29737e-05		chr13-24630669-24631003	1.03172e-15	-0.369742	0.013	0.095	1.06266e-10
chr12-42961461-42961660	5.1933e-10	0.289762	0.054	0.003	5.34905e-05		chr8-133249765-133250089	1.04351e-15	-0.387757	0.026	0.121	1.07481e-10
chr1-8058186-8058694	5.26811e-10	0.317272	0.172	0.063	5.4261e-05		chr5-14859917-14860312	1.07354e-15	-0.370339	0.016	0.098	1.10573e-10
chr5-110870063-110870369	5.35191e-10	0.314832	0.063	0.007	5.51241e-05		chr19-16253708-16254081	1.08676e-15	-0.382757	0.015	0.103	1.11935e-10
chr16-85151523-85152417	5.37616e-10	0.331104	0.146	0.045	5.53739e-05		chr6-135325682-135325993	1.0884e-15	-0.341807	0.004	0.063	1.12105e-10
chr14-32203093-32203703	5.41361e-10	0.309583	0.104	0.023	5.57596e-05		chr1-18965636-18966145	1.13129e-15	-0.36278	0.047	0.154	1.16522e-10
chr12-52521254-52521458	5.72599e-10	0.326806	0.124	0.035	5.89771e-05		chr3-42900707-42901365	1.13872e-15	-0.354643	0.078	0.206	1.17287e-10
chr2-69469499-69470039	5.84615e-10	0.347864	0.111	0.027	6.02148e-05		chr3-43769491-43770438	1.16408e-15	-0.355073	0.139	0.271	1.19899e-10
chr20-48983455-48983903	6.14872e-10	0.318973	0.089	0.015	6.33312e-05		chr20-50244410-50244753	1.18216e-15	-0.340933	0.043	0.143	1.21762e-10
chr11-119665801-119666865	6.17885e-10	0.318021	0.176	0.071	6.36415e-05		chrX-63330684-63330939	1.18367e-15	-0.310867	0.001	0.053	1.21916e-10
chr15-76150706-76151267	6.49767e-10	0.32681	0.175	0.065	6.69254e-05		chr3-127833232-127833649	1.21679e-15	-0.299595	0.006	0.07	1.25328e-10
chr7-116522161-116522493	6.69917e-10	0.304219	0.091	0.017	6.90007e-05		chr4-139987494-139987763	1.21947e-15	-0.33708	0.007	0.075	1.25604e-10
chr2-204486868-204487137	6.71822e-10	0.30256	0.07	0.008	6.9197e-05		chr14-89479798-89480003	1.22798e-15	-0.342738	0.003	0.066	1.26481e-10
chr14-98069758-98070118	6.72727e-10	0.326107	0.074	0.01	6.92902e-05		chr22-24973968-24974207	1.22943e-15	-0.351967	0.01	0.085	1.2663e-10
chr9-115233923-115234610	6.7305e-10	0.344496	0.116	0.033	6.93234e-05		chr9-90979050-90979495	1.25191e-15	-0.368763	0.006	0.075	1.28945e-10
chr9-34715545-34716099	6.77329e-10	0.342778	0.132	0.042	6.97642e-05		chr5-134554375-134554789	1.28828e-15	-0.395684	0.023	0.113	1.32692e-10
chr1-159055176-159055505	6.78695e-10	0.318379	0.077	0.013	6.99049e-05		chr5-134262585-134262919	1.30947e-15	-0.354268	0.007	0.075	1.34874e-10
chr13-42039768-42041794	6.79802e-10	0.286215	0.345	0.194	7.00189e-05		chr8-23477716-23477930	1.32371e-15	-0.357646	0.009	0.088	1.36341e-10
chr12-101552335-101552610	6.87965e-10	0.322354	0.077	0.012	7.08597e-05		chr6-44339791-44340236	1.34565e-15	-0.400293	0.027	0.125	1.38601e-10
chr9-108142502-108143024	6.92591e-10	0.326215	0.092	0.02	7.13362e-05		chr9-35798712-35799235	1.38668e-15	-0.333938	0.038	0.133	1.42827e-10
chr5-133652993-133653475	6.94311e-10	0.306951	0.082	0.013	7.15134e-05		chr17-72478951-72479440	1.43646e-15	-0.348099	0.006	0.07	1.47954e-10
chrX-153704142-153704463	6.94743e-10	0.285232	0.058	0.005	7.15579e-05		chr12-52673995-52674298	1.47157e-15	-0.325004	0.008	0.076	1.5157e-10
chr14-105168446-105168904	6.98438e-10	0.325239	0.132	0.042	7.19384e-05		chr3-169998678-169998930	1.51765e-15	-0.328427	0.002	0.056	1.56317e-10
chr10-13787096-13787453	7.03769e-10	0.32648	0.127	0.038	7.24875e-05		chr1-148372416-148372937	1.56057e-15	-0.313302	0.011	0.078	1.60737e-10
chr1-13706078-13706465	7.08765e-10	0.321461	0.075	0.012	7.3002e-05		chr8-53903401-53903756	1.57584e-15	-0.394432	0.029	0.125	1.6231e-10
chr3-4416946-4417276	7.09839e-10	0.33257	0.106	0.025	7.31127e-05		chr6-137673619-137673960	1.59172e-15	-0.368541	0.008	0.076	1.63946e-10
chr12-6688811-6689803	7.14939e-10	0.301004	0.275	0.146	7.3638e-05		chr19-15536376-15536667	1.60931e-15	-0.357628	0.015	0.1	1.65757e-10
chr1-31944258-31945028	7.15278e-10	0.305172	0.121	0.035	7.36729e-05		chr18-58520012-58520634	1.61395e-15	-0.367369	0.042	0.14	1.66235e-10
chr14-57634290-57634659	7.31611e-10	0.35258	0.09	0.017	7.53552e-05		chr5-151075763-151076062	1.64537e-15	-0.377105	0.013	0.09	1.69471e-10
chr7-46291672-46291985	7.32301e-10	0.275725	0.056	0.003	7.54263e-05		chr12-1740319-1740781	1.81426e-15	-0.295944	0.002	0.056	1.86867e-10
chr8-108787126-108787791	7.351e-10	0.31925	0.137	0.04	7.57146e-05		chr7-72244913-72245361	1.82114e-15	-0.373275	0.044	0.146	1.87576e-10
chrX-18983799-18985124	7.6e-10	0.297214	0.202	0.085	7.82792e-05		chr9-37403866-37404167	1.87756e-15	-0.380038	0.025	0.12	1.93387e-10
chr7-91850430-91850706	7.72564e-10	0.312178	0.066	0.007	7.95733e-05		chr11-70220220-70220455	1.90384e-15	-0.32474	0.001	0.056	1.96093e-10
chr3-187764185-187764573	7.99994e-10	0.308324	0.081	0.013	8.23986e-05		chr10-70376545-70376910	1.92118e-15	-0.391009	0.006	0.075	1.97879e-10
chr3-156784113-156784464	8.0218e-10	0.339543	0.105	0.025	8.26237e-05		chr6-53353600-53353908	1.94246e-15	-0.339955	0.011	0.083	2.00072e-10
chr4-156933727-156934331	8.0732e-10	0.331037	0.182	0.07	8.31532e-05		chr15-74821380-74821676	2.00916e-15	-0.382144	0.023	0.115	2.06942e-10
chr7-46932714-46933015	8.22161e-10	0.3258	0.083	0.015	8.46817e-05		chr17-65290635-65290879	2.01343e-15	-0.39834	0.007	0.075	2.07381e-10
chr17-69733661-69733980	8.4699e-10	0.295177	0.075	0.01	8.72391e-05		chr5-44791908-44792283	2.03369e-15	-0.320587	0.003	0.056	2.09468e-10
chr4-169270141-169271670	8.58183e-10	0.304447	0.238	0.115	8.8392e-05		chr17-7548645-7549928	2.03947e-15	-0.360494	0.076	0.201	2.10063e-10
chr5-32507827-32508352	8.66244e-10	0.315553	0.088	0.017	8.92223e-05		chr10-8543871-8544578	2.06155e-15	-0.351824	0.026	0.115	2.12337e-10
chr10-102777057-102777330	8.77617e-10	0.283394	0.063	0.007	9.03936e-05		chr1-153892693-153893108	2.08912e-15	-0.379867	0.014	0.093	2.15178e-10
chr15-62856524-62857857	8.83611e-10	0.326602	0.12	0.032	9.1011e-05		chr19-10915657-10915953	2.09772e-15	-0.380412	0.013	0.095	2.16063e-10
chr1-233097805-233098236	9.2924e-10	0.305535	0.068	0.008	9.57108e-05		chr13-109704273-109705788	2.13372e-15	-0.357985	0.103	0.223	2.19771e-10
chr2-203687181-203687424	9.39334e-10	0.282665	0.05	0.002	9.67504e-05		chr19-48676854-48677130	2.18656e-15	-0.362405	0.01	0.085	2.25213e-10
chr6-47168070-47168553	9.40683e-10	0.339879	0.169	0.065	9.68894e-05		chr6-148445069-148445395	2.20039e-15	-0.35023	0.03	0.116	2.26638e-10
chr4-4202357-4202792	9.41208e-10	0.312805	0.096	0.02	9.69435e-05		chr6-154474645-154475699	2.22772e-15	-0.333419	0.038	0.143	2.29453e-10
chr8-86321740-86321963	9.41282e-10	0.298298	0.061	0.005	9.69511e-05		chr10-28321861-28322142	2.24168e-15	-0.313994	0.005	0.066	2.3089e-10
chr9-134641501-134641760	9.60468e-10	0.330181	0.14	0.043	9.89273e-05		chr22-47043728-47044116	2.2635e-15	-0.385135	0.017	0.098	2.33139e-10
chr2-60529907-60530607	9.64191e-10	0.322602	0.139	0.045	9.93107e-05		chr15-22895443-22896092	2.26614e-15	-0.378541	0.065	0.186	2.3341e-10
chr5-109455574-109456089	9.77372e-10	0.311901	0.215	0.095	0.000100668		chr14-97498191-97498447	2.27456e-15	-0.332074	0.006	0.07	2.34278e-10
chr1-115676682-115677036	9.7901e-10	0.328418	0.084	0.017	0.000100837		chr1-182406054-182406283	2.29059e-15	-0.364071	0.004	0.065	2.35928e-10
chr3-31041243-31041704	9.83733e-10	0.313703	0.076	0.013	0.000101324		chr16-66277770-66278893	2.31635e-15	-0.349679	0.114	0.257	2.38582e-10
chr15-78448848-78449416	9.89771e-10	0.327772	0.083	0.015	0.000101945		chr4-39446520-39447569	2.33889e-15	-0.357883	0.112	0.249	2.40904e-10
chr2-46129470-46129952	1.0097e-09	0.316086	0.098	0.022	0.000103998		chr8-43034246-43034863	2.33907e-15	-0.383057	0.039	0.14	2.40922e-10
chr6-113854780-113855241	1.03628e-09	0.309189	0.135	0.047	0.000106736		chr8-80864622-80865076	2.34303e-15	-0.370761	0.028	0.12	2.4133e-10
chr13-40452920-40453866	1.05079e-09	0.319766	0.108	0.027	0.00010823		chr10-118112593-118113063	2.49305e-15	-0.373996	0.028	0.116	2.56781e-10
chr22-38569648-38570717	1.08153e-09	0.294276	0.239	0.108	0.000111396		chr10-71597852-71598367	2.59911e-15	-0.373238	0.031	0.128	2.67706e-10
chr3-133938858-133939067	1.09525e-09	0.343744	0.08	0.015	0.00011281		chr5-172775494-172775716	2.60853e-15	-0.343237	0.019	0.103	2.68676e-10
chr9-112224217-112224509	1.10565e-09	0.301729	0.054	0.003	0.000113881		chr19-15456777-15457639	2.61886e-15	-0.346105	0.097	0.234	2.6974e-10
chr15-93566591-93567194	1.10889e-09	0.321858	0.098	0.022	0.000114215		chr11-66708201-66708401	2.64972e-15	-0.388441	0.015	0.1	2.72918e-10
chr1-236394877-236395954	1.13083e-09	0.329785	0.143	0.043	0.000116474		chr7-149559481-149560053	2.66468e-15	-0.364312	0.008	0.078	2.74459e-10
chr12-124567123-124567983	1.1313e-09	0.304458	0.273	0.145	0.000116522		chr6-35332019-35332516	2.78309e-15	-0.346631	0.003	0.061	2.86656e-10
chr6-52403174-52404136	1.14423e-09	0.313158	0.195	0.078	0.000117854		chr1-67921771-67922051	2.85132e-15	-0.367988	0.011	0.086	2.93684e-10
chr16-67961398-67962023	1.14993e-09	0.33792	0.215	0.101	0.000118441		chr6-37630268-37630566	3.11073e-15	-0.363787	0.016	0.095	3.20403e-10
chr10-24008611-24009041	1.20328e-09	0.313223	0.069	0.008	0.000123937		chr6-166474745-166474981	3.12326e-15	-0.349362	0.01	0.08	3.21692e-10
chr5-135505987-135506208	1.22257e-09	0.294281	0.061	0.007	0.000125923		chr11-120125005-120125276	3.32725e-15	-0.361831	0.051	0.153	3.42704e-10
chr9-99104022-99105902	1.23298e-09	0.286752	0.3	0.168	0.000126996		chr3-9098609-9098963	3.44286e-15	-0.366661	0.008	0.075	3.54611e-10
chr1-115062429-115063024	1.2537e-09	0.328196	0.125	0.038	0.00012913		chr5-75034436-75034718	3.48667e-15	-0.351214	0.005	0.068	3.59124e-10
chr8-65948273-65948889	1.26229e-09	0.302914	0.213	0.098	0.000130015		chr17-27354428-27354749	3.63184e-15	-0.381303	0.022	0.106	3.74076e-10
chr2-168524953-168525313	1.27885e-09	0.313633	0.079	0.013	0.000131721		chr9-109520520-109521072	3.67799e-15	-0.394123	0.042	0.145	3.7883e-10
chr11-78659340-78659641	1.28094e-09	0.312287	0.107	0.028	0.000131936		chr11-1303364-1303736	3.70597e-15	-0.357922	0.04	0.14	3.81712e-10
chr21-35438566-35439108	1.31156e-09	0.316584	0.129	0.042	0.000135089		chr17-10119606-10120066	3.82637e-15	-0.366309	0.042	0.148	3.94112e-10
chr6-19836784-19838792	1.32064e-09	0.272763	0.376	0.223	0.000136024		chr6-14841753-14842125	3.95065e-15	-0.350486	0.003	0.063	4.06912e-10
chr20-35819595-35819947	1.34167e-09	0.312361	0.081	0.015	0.00013819		chr6-4474892-4475131	3.99485e-15	-0.343193	0.004	0.065	4.11466e-10
chr2-223090126-223090382	1.35147e-09	0.310315	0.067	0.007	0.0001392		chr1-200643124-200643400	4.06274e-15	-0.36365	0.016	0.093	4.18458e-10
chr5-1542724-1543101	1.38881e-09	0.321588	0.168	0.063	0.000143046		chr22-49487952-49488191	4.06556e-15	-0.397102	0.014	0.096	4.18748e-10
chr19-55407293-55408428	1.40045e-09	0.275155	0.333	0.191	0.000144245		chr2-73917720-73918020	4.17115e-15	-0.359949	0.023	0.108	4.29624e-10
chr12-56127817-56128618	1.40157e-09	0.267779	0.391	0.243	0.00014436		chr2-119283781-119284330	4.30588e-15	-0.35155	0.058	0.171	4.43501e-10
chr15-67224666-67225336	1.44734e-09	0.30585	0.158	0.055	0.000149075		chr8-124626626-124627055	4.31999e-15	-0.379419	0.025	0.115	4.44954e-10
chr12-84150216-84150485	1.44966e-09	0.296453	0.064	0.007	0.000149314		chr1-1272443-1272770	4.37354e-15	-0.350716	0.023	0.105	4.5047e-10
chr6-116992414-116992825	1.46103e-09	0.277282	0.058	0.005	0.000150485		chr5-148914635-148915160	4.47613e-15	-0.359222	0.036	0.136	4.61037e-10
chr6-116426470-116426910	1.4875e-09	0.344244	0.155	0.055	0.000153211		chr19-50851656-50851969	4.48995e-15	-0.357067	0.007	0.073	4.6246e-10
chr11-106152033-106152398	1.49058e-09	0.322335	0.097	0.022	0.000153528		chr5-135222216-135222600	4.55306e-15	-0.336884	0.036	0.13	4.68961e-10
chr3-81651193-81651588	1.49439e-09	0.320909	0.08	0.012	0.00015392		chr1-21891883-21892147	4.58954e-15	-0.366766	0.039	0.126	4.72718e-10
chr6-19536828-19537130	1.49683e-09	0.292247	0.072	0.008	0.000154172		chr5-122849695-122849991	4.68788e-15	-0.339442	0.013	0.09	4.82847e-10
chr20-57000571-57001005	1.5038e-09	0.297019	0.093	0.02	0.00015489		chr2-217672143-217672895	4.80292e-15	-0.340655	0.066	0.169	4.94696e-10
chr21-17446486-17447126	1.51434e-09	0.315562	0.15	0.05	0.000155976		chr22-39724054-39724665	4.8722e-15	-0.356293	0.039	0.141	5.01832e-10
chr1-39408312-39409325	1.52575e-09	0.278481	0.318	0.174	0.000157151		chr6-135254492-135254828	4.87514e-15	-0.306663	0.004	0.063	5.02135e-10
chr11-127274139-127274584	1.5369e-09	0.302946	0.073	0.008	0.000158299		chr6-33613579-33614079	4.89948e-15	-0.362023	0.015	0.09	5.04642e-10
chr3-77825117-77826130	1.56277e-09	0.313534	0.149	0.05	0.000160964		chr19-18879874-18880390	5.1506e-15	-0.370092	0.025	0.113	5.30507e-10
chr8-27856429-27856705	1.56834e-09	0.288075	0.061	0.007	0.000161537		chr1-21299078-21299349	5.16317e-15	-0.377136	0.042	0.143	5.31801e-10
chr11-21401503-21401839	1.57275e-09	0.319339	0.083	0.013	0.000161991		chr10-70920514-70920844	5.38284e-15	-0.353337	0.017	0.095	5.54427e-10
chr2-160279663-160280165	1.57394e-09	0.32211	0.121	0.032	0.000162114		chr19-5851314-5851684	5.51958e-15	-0.373544	0.016	0.093	5.68511e-10
chr14-65411644-65413607	1.57691e-09	0.263894	0.372	0.238	0.00016242		chr11-119475317-119475591	5.52853e-15	-0.359276	0.015	0.096	5.69433e-10
chr1-53639253-53639632	1.5785e-09	0.301584	0.075	0.012	0.000162584		chr6-47680911-47681253	5.7341e-15	-0.360515	0.009	0.078	5.90607e-10
chr3-116059660-116059994	1.58734e-09	0.29788	0.07	0.008	0.000163495		chr11-57556065-57556347	5.8218e-15	-0.376697	0.019	0.098	5.99639e-10
chr5-38871186-38871490	1.59371e-09	0.314165	0.068	0.01	0.00016415		chr1-94869286-94869500	6.09279e-15	-0.36183	0.008	0.075	6.27551e-10
chr2-17815476-17816096	1.61649e-09	0.324278	0.097	0.022	0.000166497		chr2-62362504-62362893	6.19348e-15	-0.349083	0.007	0.071	6.37922e-10
chr17-49984261-49984554	1.63372e-09	0.335625	0.139	0.048	0.000168272		chr1-16716599-16717229	6.2843e-15	-0.392147	0.049	0.161	6.47276e-10
chr5-10703027-10703370	1.63394e-09	0.324594	0.091	0.02	0.000168294		chr6-7502928-7503278	6.38241e-15	-0.374046	0.008	0.078	6.57382e-10
chr1-227787534-227788776	1.71316e-09	0.271238	0.373	0.231	0.000176453		chr19-32322530-32322880	6.39969e-15	-0.371353	0.026	0.115	6.59161e-10
chr10-99709904-99710214	1.72312e-09	0.311013	0.081	0.013	0.00017748		chr3-195462149-195462571	6.41875e-15	-0.356291	0.026	0.118	6.61125e-10
chr6-28910756-28911230	1.73482e-09	0.298446	0.104	0.023	0.000178685		chr2-159096989-159097213	6.46553e-15	-0.340306	0.011	0.085	6.65943e-10
chr15-57727066-57727336	1.75702e-09	0.304244	0.067	0.008	0.000180971		chr18-31833336-31833977	6.68833e-15	-0.346371	0.024	0.105	6.88891e-10
chr10-113362637-113362955	1.78512e-09	0.310591	0.075	0.012	0.000183865		chr19-23264002-23264489	6.80516e-15	-0.338045	0.018	0.096	7.00925e-10
chr16-53826649-53827120	1.81635e-09	0.291998	0.079	0.013	0.000187082		chr10-132624822-132626090	6.80848e-15	-0.398921	0.035	0.145	7.01267e-10
chr17-71530237-71530576	1.83559e-09	0.294606	0.089	0.017	0.000189064		chr2-47288847-47289192	6.84473e-15	-0.336411	0.018	0.101	7.05e-10
chr3-42514945-42516270	1.85398e-09	0.271142	0.368	0.228	0.000190959		chr4-38279579-38280001	7.11784e-15	-0.348251	0.014	0.088	7.3313e-10
chr17-29568261-29568864	1.86113e-09	0.302251	0.176	0.073	0.000191695		chr17-8087569-8087966	7.3699e-15	-0.409638	0.025	0.123	7.59092e-10
chr13-22014543-22014873	1.89384e-09	0.313295	0.078	0.012	0.000195064		chr1-109201216-109201657	8.0035e-15	-0.387837	0.045	0.15	8.24352e-10
chr13-39765783-39766495	1.89889e-09	0.306744	0.09	0.02	0.000195583		chr20-54276546-54276895	8.13727e-15	-0.34049	0.005	0.063	8.38131e-10
chr4-168816394-168817012	1.9169e-09	0.311503	0.103	0.023	0.000197439		chr12-508874-509137	8.29665e-15	-0.346057	0.014	0.088	8.54547e-10
chr14-74979558-74979863	1.91717e-09	0.30737	0.076	0.012	0.000197466		chr2-9944234-9944714	9.12581e-15	-0.332934	0.041	0.136	9.3995e-10
chr1-1157429-1157990	1.92909e-09	0.299556	0.175	0.068	0.000198695		chr10-78046711-78047169	9.24755e-15	-0.360575	0.065	0.191	9.52488e-10
chr6-43075998-43076834	1.93169e-09	0.310342	0.134	0.043	0.000198962		chr19-48543184-48543786	9.26254e-15	-0.330444	0.137	0.269	9.54033e-10
chr15-98868515-98868925	1.9431e-09	0.318429	0.125	0.038	0.000200138		chr8-26451243-26451551	9.58385e-15	-0.340125	0.02	0.103	9.87127e-10
chr12-7060243-7060690	1.95352e-09	0.321594	0.134	0.038	0.00020121		chr1-226682839-226683109	9.91999e-15	-0.353189	0.009	0.081	1.02175e-09
chr3-184005981-184006441	1.9688e-09	0.303423	0.231	0.105	0.000202785		chr19-23777104-23777570	9.9853e-15	-0.327485	0.027	0.113	1.02848e-09
chr1-14520496-14521056	1.9772e-09	0.319888	0.1	0.022	0.00020365		chr2-118913990-118914435	1.01481e-14	-0.360307	0.006	0.07	1.04524e-09
chr19-56120383-56121744	1.98201e-09	0.271267	0.327	0.199	0.000204145		chr5-135111258-135111493	1.01596e-14	-0.329197	0.005	0.063	1.04643e-09
chr19-13851160-13851676	2.01543e-09	0.294893	0.217	0.108	0.000207588		chr4-36235297-36235627	1.09144e-14	-0.387927	0.021	0.106	1.12417e-09
chr16-21117512-21117878	2.03141e-09	0.298738	0.06	0.005	0.000209234		chr3-184765004-184765423	1.12801e-14	-0.350705	0.047	0.148	1.16184e-09
chr1-9555154-9555653	2.03875e-09	0.305387	0.091	0.017	0.000209989		chr7-74643346-74643717	1.16012e-14	-0.349521	0.008	0.07	1.19491e-09
chr19-31214039-31214435	2.10631e-09	0.30535	0.105	0.028	0.000216948		chr18-9652117-9652341	1.17722e-14	-0.323004	0.003	0.056	1.21253e-09
chr1-36162015-36162480	2.12153e-09	0.316421	0.235	0.123	0.000218516		chr19-35501704-35502421	1.18083e-14	-0.325846	0.1	0.224	1.21624e-09
chr1-110634464-110635107	2.16681e-09	0.316937	0.183	0.073	0.000223179		chr22-31799991-31800281	1.20002e-14	-0.391775	0.015	0.096	1.23601e-09
chr9-87212499-87212913	2.20538e-09	0.292288	0.086	0.017	0.000227152		chr17-8552648-8553207	1.21107e-14	-0.36678	0.025	0.115	1.24739e-09
chr6-105601323-105601899	2.23924e-09	0.318555	0.158	0.058	0.000230639		chr2-94984948-94985340	1.24054e-14	-0.338453	0.005	0.068	1.27774e-09
chr11-96207414-96207705	2.24264e-09	0.297436	0.068	0.008	0.00023099		chr12-131860635-131861207	1.28086e-14	-0.375922	0.046	0.15	1.31927e-09
chr15-58208837-58209581	2.24411e-09	0.332464	0.177	0.068	0.000231141		chr6-4491534-4491984	1.29169e-14	-0.347895	0.027	0.115	1.33043e-09
chr16-2964007-2964247	2.25218e-09	0.315405	0.142	0.048	0.000231973		chr4-186079058-186079544	1.39343e-14	-0.295577	0.001	0.051	1.43522e-09
chr1-30274737-30275267	2.28237e-09	0.326509	0.09	0.022	0.000235081		chr15-38624429-38624755	1.39516e-14	-0.352372	0.008	0.073	1.437e-09
chr6-137933589-137934059	2.32291e-09	0.317722	0.082	0.015	0.000239257		chr22-17269454-17270177	1.3979e-14	-0.388972	0.025	0.12	1.43982e-09
chr7-32336649-32337104	2.33046e-09	0.311212	0.09	0.02	0.000240035		chr14-50303764-50304065	1.40978e-14	-0.334537	0.007	0.068	1.45206e-09
chr20-37526144-37526543	2.34052e-09	0.317806	0.186	0.076	0.000241071		chr5-95883493-95883913	1.45716e-14	-0.357081	0.028	0.113	1.50086e-09
chr1-202955191-202955446	2.36614e-09	0.307103	0.087	0.017	0.00024371		chr20-1203747-1204331	1.47491e-14	-0.390252	0.023	0.115	1.51914e-09
chr9-115157237-115157538	2.40976e-09	0.29677	0.058	0.005	0.000248203		chr19-15098554-15098818	1.50094e-14	-0.325881	0.01	0.08	1.54595e-09
chr7-539405-540135	2.42605e-09	0.307092	0.2	0.088	0.000249881		chr1-9877854-9878418	1.57349e-14	-0.362948	0.113	0.246	1.62067e-09
chr1-209369166-209369503	2.45773e-09	0.300173	0.105	0.027	0.000253144		chr1-37854513-37854750	1.62145e-14	-0.314635	0.006	0.065	1.67008e-09
chr17-20961591-20961819	2.5175e-09	0.331552	0.087	0.015	0.0002593		chr6-46501155-46501762	1.6505e-14	-0.362704	0.032	0.123	1.7e-09
chr15-85443726-85444114	2.51871e-09	0.315959	0.119	0.035	0.000259425		chr16-14390452-14390763	1.69938e-14	-0.361541	0.008	0.075	1.75034e-09
chr17-38869327-38870163	2.53992e-09	0.300315	0.234	0.118	0.00026161		chr1-152977826-152978081	1.71339e-14	-0.310905	0.004	0.06	1.76478e-09
chr2-42857240-42857570	2.54351e-09	0.265217	0.061	0.005	0.000261979		chr18-79526804-79527013	1.71962e-14	-0.373437	0.013	0.085	1.77119e-09
chr2-68799633-68800342	2.56079e-09	0.311166	0.161	0.063	0.000263759		chr2-39565174-39565517	1.72351e-14	-0.318535	0.002	0.053	1.77519e-09
chr7-41107472-41108381	2.59114e-09	0.320331	0.154	0.056	0.000266885		chr1-201261716-201262006	1.77039e-14	-0.332829	0.011	0.081	1.82348e-09
chr9-108295944-108296420	2.65125e-09	0.3116	0.093	0.022	0.000273076		chr1-234875668-234876212	1.77284e-14	-0.34503	0.017	0.093	1.82601e-09
chr7-99098858-99099281	2.67342e-09	0.308818	0.077	0.015	0.000275359		chr19-16429042-16429705	1.84649e-14	-0.35875	0.088	0.206	1.90187e-09
chr5-4584849-4585286	2.68519e-09	0.30089	0.08	0.013	0.000276572		chr17-82799585-82799862	1.85792e-14	-0.364777	0.025	0.113	1.91364e-09
chr4-37762143-37762870	2.69322e-09	0.308487	0.158	0.06	0.000277399		chr15-51110224-51110488	1.89192e-14	-0.317674	0.002	0.053	1.94866e-09
chr3-45088549-45089176	2.70926e-09	0.306795	0.117	0.037	0.000279051		chr10-49322436-49322788	1.95982e-14	-0.372317	0.022	0.106	2.01859e-09
chr8-127478546-127478850	2.72342e-09	0.290434	0.061	0.007	0.00028051		chr7-132225360-132225559	1.96829e-14	-0.301321	0.003	0.056	2.02732e-09
chr16-4537345-4537646	2.7316e-09	0.321484	0.121	0.032	0.000281352		chr11-129414292-129414756	1.99023e-14	-0.332212	0.009	0.078	2.04992e-09
chr2-105869256-105869668	2.73393e-09	0.30832	0.09	0.018	0.000281592		chr4-48728813-48729364	1.99152e-14	-0.352322	0.01	0.078	2.05125e-09
chr4-147731543-147732404	2.74687e-09	0.305835	0.219	0.103	0.000282924		chr11-7965407-7965665	2.03437e-14	-0.353399	0.011	0.085	2.09538e-09
chr4-1870326-1871965	2.76896e-09	0.252123	0.42	0.262	0.0002852		chr3-144429658-144430025	2.13644e-14	-0.362662	0.012	0.086	2.20052e-09
chr12-28933937-28934399	2.79699e-09	0.319337	0.082	0.017	0.000288087		chr2-20633829-20634107	2.13771e-14	-0.319105	0.006	0.065	2.20182e-09
chr8-29459074-29459345	2.80618e-09	0.301388	0.061	0.007	0.000289034		chr19-991511-991879	2.14196e-14	-0.357619	0.051	0.15	2.20619e-09
chr9-79478207-79478604	2.81841e-09	0.308105	0.075	0.013	0.000290294		chr3-119288601-119289651	2.1641e-14	-0.373618	0.013	0.093	2.22901e-09
chr7-3911645-3912025	2.82414e-09	0.310761	0.108	0.028	0.000290884		chr3-49718154-49718445	2.2167e-14	-0.360617	0.025	0.111	2.28318e-09
chr14-75427574-75428586	2.84815e-09	0.301006	0.158	0.058	0.000293356		chr2-215971656-215971973	2.33359e-14	-0.343185	0.008	0.076	2.40357e-09
chr6-43455089-43456097	2.90319e-09	0.309373	0.124	0.037	0.000299026		chr17-40816909-40817652	2.34833e-14	-0.280559	0.022	0.095	2.41876e-09
chr7-141460668-141461342	2.91968e-09	0.315435	0.106	0.027	0.000300724		chr5-75457658-75458034	2.38124e-14	-0.337689	0.022	0.103	2.45265e-09
chr7-157355663-157356475	2.92281e-09	0.317786	0.195	0.083	0.000301047		chr10-30491222-30491581	2.38735e-14	-0.31995	0.011	0.08	2.45895e-09
chr9-87248919-87249377	2.96611e-09	0.300708	0.075	0.012	0.000305506		chr19-6333299-6333800	2.40068e-14	-0.335088	0.033	0.123	2.47267e-09
chr22-30423609-30424287	3.01321e-09	0.286257	0.275	0.146	0.000310358		chr5-149780441-149780955	2.44221e-14	-0.381188	0.042	0.146	2.51545e-09
chr22-32644220-32644844	3.05372e-09	0.306813	0.217	0.103	0.00031453		chr2-97966509-97967204	2.44579e-14	-0.349136	0.052	0.146	2.51914e-09
chr22-45948136-45948484	3.15294e-09	0.318164	0.116	0.033	0.00032475		chr4-72564225-72564461	2.44653e-14	-0.33884	0.006	0.068	2.5199e-09
chr6-139249437-139249757	3.15313e-09	0.304665	0.082	0.017	0.000324769		chr15-27796314-27796738	2.45116e-14	-0.310714	0.003	0.056	2.52467e-09
chr7-86932002-86932441	3.17916e-09	0.322748	0.103	0.023	0.000327451		chr11-19803424-19803924	2.46858e-14	-0.358888	0.042	0.14	2.54261e-09
chr16-30650156-30651079	3.21268e-09	0.276825	0.339	0.203	0.000330903		chr16-67696696-67696975	2.52627e-14	-0.320453	0.005	0.063	2.60204e-09
chr15-43913348-43913664	3.37478e-09	0.288899	0.058	0.007	0.000347599		chr8-61086855-61087149	2.56784e-14	-0.341171	0.005	0.066	2.64485e-09
chr19-45191335-45191660	3.44301e-09	0.316031	0.092	0.02	0.000354627		chr2-73739621-73739825	2.56864e-14	-0.316744	0.004	0.06	2.64568e-09
chr8-22352639-22353012	3.55319e-09	0.312898	0.096	0.023	0.000365975		chr17-58585564-58585764	2.57311e-14	-0.360236	0.005	0.065	2.65028e-09
chr14-55884662-55885199	3.59539e-09	0.286125	0.079	0.015	0.000370322		chr2-229931339-229931544	2.6812e-14	-0.30741	0.002	0.053	2.76161e-09
chr11-79244287-79244847	3.60742e-09	0.294334	0.088	0.017	0.00037156		chr1-202048874-202049369	2.71588e-14	-0.360255	0.03	0.125	2.79733e-09
chr15-36903938-36904445	3.62651e-09	0.266653	0.058	0.007	0.000373527		chr3-134336997-134337504	2.77845e-14	-0.360069	0.046	0.143	2.86177e-09
chr8-27872466-27873033	3.73491e-09	0.310792	0.169	0.07	0.000384692		chr9-121326021-121326710	2.8344e-14	-0.323786	0.17	0.292	2.9194e-09
chr6-42452849-42453485	3.74742e-09	0.290602	0.092	0.018	0.00038598		chr18-12086105-12087325	2.85259e-14	-0.38234	0.068	0.179	2.93814e-09
chr2-9251640-9251915	3.76825e-09	0.308573	0.085	0.018	0.000388126		chr19-41774485-41774828	2.88159e-14	-0.334527	0.006	0.068	2.96801e-09
chr19-3093915-3094470	3.8817e-09	0.278357	0.284	0.148	0.000399811		chr17-15490603-15490967	2.89421e-14	-0.338329	0.013	0.086	2.98101e-09
chr1-26470748-26471011	3.8888e-09	0.321149	0.093	0.02	0.000400543		chr16-3068578-3068804	2.93231e-14	-0.337689	0.011	0.078	3.02025e-09
chr3-64977246-64977742	3.89514e-09	0.309812	0.078	0.015	0.000401196		chr5-128199588-128199886	3.07029e-14	-0.337836	0.012	0.083	3.16236e-09
chr2-25672912-25674077	3.89565e-09	0.276125	0.344	0.206	0.000401248		chr10-28411089-28412095	3.07316e-14	-0.355855	0.056	0.166	3.16532e-09
chr14-55071881-55072280	4.08162e-09	0.318386	0.108	0.03	0.000420403		chr1-16184333-16185183	3.20496e-14	-0.30988	0.095	0.204	3.30108e-09
chr17-33235135-33235717	4.12512e-09	0.316148	0.189	0.08	0.000424883		chr19-45143542-45143755	3.35099e-14	-0.354138	0.021	0.101	3.45149e-09
chr17-18246955-18247607	4.13215e-09	0.294546	0.236	0.115	0.000425607		chr2-158518147-158518389	3.52736e-14	-0.322788	0.006	0.065	3.63315e-09
chr20-10079933-10080401	4.14256e-09	0.32217	0.146	0.05	0.000426679		chr18-35491356-35492019	3.58332e-14	-0.349847	0.021	0.108	3.69079e-09
chr2-65331376-65331773	4.20089e-09	0.288307	0.064	0.007	0.000432687		chr8-125500132-125500430	3.6481e-14	-0.363303	0.009	0.078	3.7575e-09
chr9-119453433-119454324	4.21537e-09	0.319364	0.151	0.056	0.000434179		chr14-99809944-99810153	3.69364e-14	-0.359794	0.009	0.08	3.80441e-09
chr8-97928512-97929420	4.25215e-09	0.315544	0.213	0.096	0.000437967		chr1-211542035-211542372	3.75249e-14	-0.340597	0.029	0.113	3.86503e-09
chr1-177585387-177585914	4.28671e-09	0.317285	0.127	0.04	0.000441527		chr10-84126352-84126697	3.82269e-14	-0.34022	0.008	0.07	3.93733e-09
chr9-13513583-13514034	4.48109e-09	0.303373	0.096	0.022	0.000461548		chr13-87331138-87331484	3.97933e-14	-0.350241	0.038	0.133	4.09867e-09
chr14-61646771-61647023	4.48156e-09	0.288932	0.079	0.013	0.000461596		chr13-77143468-77143757	4.03015e-14	-0.341616	0.004	0.06	4.15102e-09
chr12-106112098-106112767	4.58833e-09	0.290849	0.129	0.042	0.000472593		chr8-103396664-103397058	4.06948e-14	-0.347598	0.009	0.078	4.19153e-09
chr9-134644826-134645299	4.67283e-09	0.332044	0.148	0.053	0.000481297		chr5-23007190-23007533	4.09194e-14	-0.348534	0.01	0.078	4.21465e-09
chr5-16492980-16493503	4.68147e-09	0.326481	0.093	0.023	0.000482187		chr10-73021546-73021958	4.16886e-14	-0.351797	0.02	0.101	4.29388e-09
chr20-57326558-57326993	4.75469e-09	0.321253	0.118	0.035	0.000489728		chr11-118233289-118233661	4.19778e-14	-0.333856	0.008	0.073	4.32367e-09
chr3-169052937-169053217	4.75803e-09	0.292088	0.081	0.015	0.000490072		chr6-157940612-157940870	4.30234e-14	-0.31796	0.003	0.056	4.43136e-09
chr9-90025542-90026140	4.75869e-09	0.317963	0.129	0.038	0.000490141		chr10-98106602-98106838	4.36475e-14	-0.316426	0.002	0.055	4.49565e-09
chr5-62060060-62060340	4.76803e-09	0.278833	0.056	0.005	0.000491102		chr15-51100990-51101368	4.40201e-14	-0.340881	0.008	0.071	4.53403e-09
chr8-129886613-129887420	4.84808e-09	0.298408	0.113	0.03	0.000499348		chr9-87742839-87743120	4.60194e-14	-0.347416	0.006	0.07	4.73995e-09
chr13-79647395-79647927	4.92333e-09	0.302962	0.137	0.045	0.000507098		chr11-105130267-105130788	4.70092e-14	-0.330719	0.01	0.078	4.8419e-09
chrX-1242783-1243411	4.93116e-09	0.307332	0.177	0.071	0.000507905		chr11-19072460-19072898	4.79018e-14	-0.344661	0.013	0.085	4.93384e-09
chr11-110479223-110479877	4.95357e-09	0.298213	0.087	0.018	0.000510213		chr19-45971921-45972461	4.8034e-14	-0.342775	0.02	0.095	4.94745e-09
chr10-24456295-24456715	5.05792e-09	0.31753	0.135	0.042	0.000520961		chr13-85139810-85140432	4.82743e-14	-0.351623	0.008	0.073	4.97221e-09
chr17-64706441-64707526	5.20643e-09	0.298192	0.249	0.121	0.000536257		chr3-46239366-46239701	4.86576e-14	-0.354806	0.025	0.11	5.01168e-09
chr12-76763515-76764684	5.23419e-09	0.27573	0.291	0.158	0.000539116		chr10-87646685-87647349	5.09154e-14	-0.3537	0.009	0.078	5.24424e-09
chr15-63277028-63278425	5.2872e-09	0.289501	0.175	0.07	0.000544576		chr1-231027124-231027692	5.18072e-14	-0.330587	0.02	0.098	5.33609e-09
chr12-56333370-56334416	5.29169e-09	0.292157	0.222	0.103	0.000545038		chr5-43281850-43282195	5.27399e-14	-0.334723	0.014	0.085	5.43216e-09
chr3-56076608-56077135	5.29796e-09	0.293585	0.135	0.045	0.000545685		chr14-94509281-94510125	5.38027e-14	-0.39272	0.023	0.106	5.54162e-09
chr21-17472118-17472539	5.30119e-09	0.311465	0.115	0.03	0.000546018		chr17-10786366-10786714	5.72266e-14	-0.332747	0.007	0.068	5.89428e-09
chr12-108566090-108566318	5.322e-09	0.306236	0.115	0.035	0.000548161		chr5-93790459-93790677	5.76352e-14	-0.356247	0.008	0.071	5.93637e-09
chr16-68985886-68986695	5.3329e-09	0.317859	0.133	0.043	0.000549283		chr10-110430885-110431254	5.82025e-14	-0.356892	0.009	0.078	5.9948e-09
chr2-54673425-54674039	5.37911e-09	0.297198	0.227	0.108	0.000554043		chr22-34616722-34616973	5.85713e-14	-0.33082	0.009	0.071	6.03279e-09
chr9-84856184-84856541	5.38459e-09	0.296173	0.081	0.015	0.000554607		chr1-20139082-20139415	5.85925e-14	-0.316923	0.023	0.106	6.03497e-09
chr14-36333165-36333419	5.39263e-09	0.305705	0.078	0.013	0.000555435		chr7-74581827-74582365	5.9082e-14	-0.348671	0.037	0.13	6.08538e-09
chr11-63868983-63869584	5.41691e-09	0.309152	0.229	0.106	0.000557936		chr12-106019211-106019545	5.93508e-14	-0.319667	0.012	0.08	6.11308e-09
chr7-116272041-116272281	5.486e-09	0.302485	0.07	0.01	0.000565052		chr8-125576225-125576465	6.10679e-14	-0.306067	0.008	0.065	6.28994e-09
chr1-186887290-186887584	5.49622e-09	0.317633	0.083	0.017	0.000566106		chr7-157490527-157490774	6.28992e-14	-0.323861	0.006	0.063	6.47856e-09
chr6-30828292-30828944	5.49711e-09	0.308656	0.159	0.058	0.000566197		chr10-73530858-73531105	6.35193e-14	-0.294745	0.006	0.061	6.54242e-09
chr1-117093070-117093454	5.56979e-09	0.326952	0.084	0.017	0.000573683		chr6-24680646-24680949	6.357e-14	-0.296185	0.005	0.06	6.54764e-09
chr9-113400930-113401661	5.57842e-09	0.26403	0.364	0.221	0.000574572		chr9-15292973-15293341	6.38336e-14	-0.33606	0.009	0.076	6.57479e-09
chr1-165482093-165482566	5.62252e-09	0.302195	0.09	0.02	0.000579114		chr2-72027502-72028138	6.54924e-14	-0.355578	0.098	0.219	6.74565e-09
chr4-38455833-38456435	5.81042e-09	0.281784	0.068	0.01	0.000598468		chr1-181112441-181112840	6.71639e-14	-0.330091	0.061	0.166	6.91782e-09
chr1-157144039-157144851	5.86942e-09	0.312838	0.154	0.051	0.000604544		chr4-9499635-9500212	6.71677e-14	-0.334448	0.011	0.078	6.91821e-09
chr3-189588223-189588714	5.87453e-09	0.307595	0.099	0.027	0.000605071		chr6-136409561-136409924	6.73242e-14	-0.306393	0.014	0.085	6.93433e-09
chr1-212260539-212261613	5.90346e-09	0.298186	0.206	0.096	0.00060805		chr3-113896009-113896243	6.83933e-14	-0.334432	0.005	0.065	7.04444e-09
chr2-172248472-172249101	5.9989e-09	0.313652	0.087	0.018	0.000617881		chr20-63191391-63191670	6.85855e-14	-0.334345	0.021	0.105	7.06424e-09
chr9-133993442-133993782	6.3003e-09	0.293647	0.086	0.02	0.000648925		chr15-38622378-38622605	7.12721e-14	-0.311017	0.007	0.065	7.34096e-09
chr11-102269846-102270343	6.38032e-09	0.306765	0.138	0.045	0.000657166		chr1-27968778-27968988	7.14514e-14	-0.289649	0.004	0.06	7.35942e-09
chr10-111872560-111872854	6.39026e-09	0.283639	0.053	0.003	0.000658191		chr11-34208512-34208800	7.24656e-14	-0.336611	0.009	0.075	7.46388e-09
chr15-64574235-64574523	6.43997e-09	0.296564	0.079	0.015	0.000663311		chr16-2385337-2385739	7.27349e-14	-0.365615	0.025	0.11	7.49162e-09
chr5-135497869-135498321	6.50055e-09	0.302031	0.11	0.032	0.00066955		chr3-151430730-151431151	7.37181e-14	-0.314904	0.005	0.061	7.59289e-09
chr11-111601850-111603267	6.53833e-09	0.27573	0.316	0.173	0.000673442		chr11-364134-364765	7.39042e-14	-0.351932	0.103	0.214	7.61206e-09
chr15-34075772-34076025	6.54907e-09	0.275411	0.05	0.003	0.000674547		chr6-27548410-27548796	7.5456e-14	-0.323573	0.046	0.143	7.77189e-09
chr2-36355258-36356004	6.54934e-09	0.297599	0.247	0.13	0.000674575		chr8-61496058-61496284	7.69946e-14	-0.347234	0.005	0.065	7.93037e-09
chr4-54513205-54513497	6.64197e-09	0.308298	0.074	0.012	0.000684116		chr13-98675770-98676606	7.71999e-14	-0.379444	0.084	0.196	7.95152e-09
chr11-45058098-45058449	6.678e-09	0.266192	0.05	0.003	0.000687827		chr19-24060594-24061039	7.76586e-14	-0.302394	0.03	0.113	7.99876e-09
chr1-91885376-91886476	6.77159e-09	0.297932	0.189	0.085	0.000697467		chr21-32065683-32065974	7.77666e-14	-0.334099	0.011	0.085	8.00988e-09
chr19-8489429-8489868	6.92564e-09	0.310761	0.212	0.098	0.000713334		chr12-56212455-56212722	7.81363e-14	-0.31782	0.003	0.055	8.04796e-09
chr2-63050112-63050838	6.94565e-09	0.279874	0.283	0.15	0.000715395		chr1-26907498-26907827	8.02597e-14	-0.334453	0.017	0.09	8.26666e-09
chr9-87267725-87268085	7.04007e-09	0.280133	0.057	0.005	0.00072512		chr2-72013008-72013595	8.10736e-14	-0.356942	0.051	0.159	8.3505e-09
chr7-32163093-32163336	7.07894e-09	0.322502	0.104	0.025	0.000729124		chr4-24598087-24598418	8.11889e-14	-0.277687	0.002	0.053	8.36238e-09
chr1-151993540-151994436	7.19108e-09	0.298026	0.214	0.103	0.000740674		chr3-46085726-46086371	8.18573e-14	-0.344961	0.023	0.106	8.43122e-09
chr12-57751828-57752724	7.51575e-09	0.265039	0.36	0.219	0.000774115		chr15-80943180-80943472	8.25136e-14	-0.38051	0.022	0.106	8.49882e-09
chr8-30722815-30723382	7.52386e-09	0.299077	0.175	0.07	0.00077495		chr9-125376395-125376776	8.34901e-14	-0.376315	0.036	0.128	8.5994e-09
chr7-66359618-66360040	7.56196e-09	0.317302	0.145	0.051	0.000778874		chr16-9003380-9003661	8.61335e-14	-0.331682	0.014	0.086	8.87166e-09
chr8-130596794-130597238	7.61894e-09	0.294467	0.074	0.012	0.000784743		chr11-120909848-120910077	8.61698e-14	-0.311169	0.008	0.065	8.87541e-09
chr10-683426-683972	7.63344e-09	0.298087	0.103	0.023	0.000786237		chr1-162290001-162290244	8.83684e-14	-0.345627	0.003	0.058	9.10185e-09
chrX-23276448-23276839	8.30268e-09	0.280731	0.081	0.017	0.000855168		chr5-2626543-2627807	8.84184e-14	-0.374823	0.04	0.133	9.10701e-09
chr2-45963835-45964508	8.32505e-09	0.298496	0.11	0.028	0.000857472		chr20-373490-373888	8.99578e-14	-0.3434	0.037	0.12	9.26556e-09
chr1-14767113-14767427	8.61994e-09	0.286379	0.068	0.008	0.000887845		chr20-23166585-23166877	9.11659e-14	-0.320633	0.007	0.068	9.39e-09
chr22-17576331-17576917	8.69633e-09	0.294158	0.292	0.168	0.000895713		chr19-6327960-6328223	9.3657e-14	-0.327907	0.006	0.068	9.64658e-09
chr10-8407372-8407652	8.80086e-09	0.29808	0.067	0.01	0.00090648		chr3-195185574-195185951	9.45008e-14	-0.359653	0.03	0.126	9.73349e-09
chr1-201987022-201987246	8.84776e-09	0.2609	0.072	0.012	0.000911311		chr9-85117631-85118018	9.45056e-14	-0.334587	0.01	0.073	9.73398e-09
chr6-48474778-48475600	8.92297e-09	0.29919	0.067	0.01	0.000919057		chr12-47596624-47596858	9.76801e-14	-0.313698	0.001	0.05	1.00609e-08
chr6-39240239-39240702	8.9936e-09	0.306412	0.085	0.018	0.000926332		chr1-24382031-24382465	9.90246e-14	-0.288862	0.018	0.091	1.01994e-08
chr10-8435152-8435975	9.01607e-09	0.303573	0.217	0.103	0.000928646		chr1-41789731-41790162	1.01865e-13	-0.3347	0.015	0.088	1.04919e-08
chr20-62623318-62624213	9.01721e-09	0.289718	0.29	0.168	0.000928764		chr1-16297590-16297884	1.02543e-13	-0.309268	0.016	0.085	1.05618e-08
chr1-185768402-185768698	9.15046e-09	0.286113	0.064	0.008	0.000942488		chr7-140219720-140219993	1.03128e-13	-0.30166	0.005	0.06	1.06221e-08
chr1-110209865-110210584	9.22485e-09	0.282039	0.274	0.14	0.00095015		chr22-38192483-38192704	1.04358e-13	-0.335055	0.004	0.06	1.07488e-08
chr12-14961131-14961973	9.23017e-09	0.305282	0.217	0.105	0.000950698		chr16-58418588-58418963	1.07841e-13	-0.341627	0.014	0.081	1.11076e-08
chr9-6412456-6414137	9.25087e-09	0.268716	0.272	0.141	0.00095283		chr19-39078814-39079103	1.10244e-13	-0.300998	0.005	0.063	1.1355e-08
chr2-201448714-201449024	9.26203e-09	0.308205	0.119	0.038	0.00095398		chr3-52867408-52867700	1.10394e-13	-0.332784	0.01	0.073	1.13705e-08
chr20-57709666-57710306	9.32441e-09	0.287589	0.236	0.12	0.000960405		chr8-29269638-29269843	1.1075e-13	-0.308266	0.004	0.056	1.14071e-08
chr5-132439515-132439812	9.34673e-09	0.284777	0.078	0.013	0.000962704		chr11-35214780-35215210	1.10876e-13	-0.296553	0.025	0.098	1.14201e-08
chr6-125940779-125941110	9.42082e-09	0.274686	0.062	0.008	0.000970335		chr4-41318802-41319132	1.11604e-13	-0.327291	0.01	0.076	1.14951e-08
chr8-27361761-27362400	9.62457e-09	0.292878	0.327	0.189	0.000991321		chr10-30365179-30365583	1.15364e-13	-0.346927	0.047	0.148	1.18824e-08
chr1-61585683-61585992	9.72249e-09	0.289722	0.086	0.018	0.00100141		chr17-45129949-45130373	1.15541e-13	-0.366036	0.064	0.174	1.19006e-08
chr11-94193124-94193609	9.74643e-09	0.309478	0.101	0.025	0.00100387		chr20-56874943-56875369	1.17213e-13	-0.340739	0.012	0.085	1.20728e-08
chrX-45621618-45621856	9.79158e-09	0.279076	0.061	0.008	0.00100852		chr19-48544771-48545275	1.21045e-13	-0.346799	0.069	0.179	1.24675e-08
chr1-46611711-46612182	9.98065e-09	0.293057	0.205	0.093	0.001028		chr3-112078762-112079059	1.22765e-13	-0.350289	0.025	0.108	1.26446e-08
chr22-37626048-37626395	1.00324e-08	0.293082	0.102	0.03	0.00103333		chr5-56454962-56455201	1.23411e-13	-0.296717	0.006	0.065	1.27112e-08
chr5-93307533-93307875	1.01752e-08	0.291324	0.093	0.022	0.00104804		chr1-19029203-19029733	1.23566e-13	-0.338888	0.078	0.196	1.27272e-08
chr21-31659301-31660251	1.02384e-08	0.280494	0.272	0.15	0.00105455		chr2-151840983-151841384	1.24776e-13	-0.322851	0.008	0.071	1.28518e-08
chr8-544201-545931	1.02465e-08	0.303778	0.178	0.07	0.00105538		chr1-56616907-56617356	1.25621e-13	-0.333678	0.007	0.068	1.29389e-08
chr17-40521452-40521866	1.06298e-08	0.297684	0.115	0.033	0.00109486		chr3-197516489-197516840	1.30431e-13	-0.3204	0.033	0.12	1.34342e-08
chr11-112334292-112334609	1.06301e-08	0.316256	0.105	0.03	0.00109489		chr16-24523535-24523889	1.3324e-13	-0.332768	0.011	0.078	1.37236e-08
chr4-40446805-40447150	1.06983e-08	0.284549	0.077	0.015	0.00110191		chr20-18360595-18360946	1.34601e-13	-0.33521	0.007	0.068	1.38637e-08
chr8-85635697-85636152	1.07594e-08	0.30802	0.135	0.05	0.00110821		chr15-31272579-31272783	1.43569e-13	-0.331472	0.012	0.081	1.47875e-08
chr16-73735047-73735354	1.07781e-08	0.299265	0.095	0.023	0.00111013		chr6-2021660-2021943	1.4494e-13	-0.352503	0.014	0.083	1.49287e-08
chr10-77242909-77243334	1.07997e-08	0.284872	0.065	0.01	0.00111236		chr10-95813994-95814547	1.4556e-13	-0.302908	0.018	0.093	1.49926e-08
chr4-152265075-152265493	1.09009e-08	0.294603	0.145	0.053	0.00112279		chr9-136539702-136540013	1.49497e-13	-0.319982	0.042	0.141	1.53981e-08
chr22-31360029-31360629	1.09527e-08	0.32531	0.135	0.05	0.00112812		chr8-61095339-61095653	1.52679e-13	-0.309505	0.008	0.075	1.57258e-08
chr11-3972413-3972783	1.10055e-08	0.286176	0.075	0.013	0.00113356		chr11-606203-606584	1.5435e-13	-0.357994	0.101	0.211	1.58979e-08
chr5-136020412-136020738	1.1227e-08	0.28912	0.091	0.022	0.00115637		chr6-24451624-24451926	1.65082e-13	-0.334883	0.007	0.063	1.70033e-08
chr7-129307045-129308470	1.15229e-08	0.298462	0.209	0.093	0.00118685		chr19-47096199-47096655	1.65326e-13	-0.327682	0.059	0.168	1.70285e-08
chr11-67505717-67506304	1.16e-08	0.280889	0.294	0.161	0.00119479		chr11-58652805-58653006	1.65662e-13	-0.321194	0.003	0.055	1.7063e-08
chr3-192850279-192850956	1.18207e-08	0.312524	0.161	0.061	0.00121752		chr4-112271186-112271429	1.66571e-13	-0.289948	0.002	0.05	1.71567e-08
chr9-130080804-130081053	1.18685e-08	0.290642	0.064	0.008	0.00122244		chr3-150871207-150871517	1.6687e-13	-0.303223	0.005	0.06	1.71874e-08
chr11-118010788-118011293	1.19686e-08	0.290251	0.078	0.017	0.00123276		chr3-14267803-14268281	1.66916e-13	-0.332377	0.01	0.075	1.71922e-08
chr1-151945599-151946053	1.198e-08	0.290874	0.125	0.04	0.00123393		chr18-49645798-49646260	1.67205e-13	-0.360364	0.036	0.126	1.72219e-08
chr21-26332492-26333355	1.20547e-08	0.31848	0.108	0.03	0.00124162		chr11-36007240-36007642	1.74275e-13	-0.36871	0.025	0.111	1.79501e-08
chr14-36096092-36096381	1.21561e-08	0.280502	0.074	0.013	0.00125207		chr19-11264403-11264715	1.74313e-13	-0.355386	0.023	0.1	1.79541e-08
chr10-88131599-88132146	1.22641e-08	0.292636	0.129	0.045	0.00126319		chr18-12889955-12890501	1.74966e-13	-0.341308	0.103	0.228	1.80213e-08
chr3-196279153-196279829	1.24844e-08	0.293724	0.195	0.091	0.00128588		chr4-153076189-153076417	1.78221e-13	-0.336006	0.007	0.066	1.83566e-08
chr3-118863443-118864303	1.28103e-08	0.27989	0.072	0.012	0.00131945		chr4-6693549-6693770	1.80039e-13	-0.331753	0.008	0.071	1.85438e-08
chr16-23145251-23145462	1.28258e-08	0.315708	0.1	0.025	0.00132104		chr10-101190908-101191375	1.80962e-13	-0.336404	0.039	0.135	1.86389e-08
chr8-130061897-130062653	1.2867e-08	0.304031	0.187	0.085	0.00132528		chr3-132230180-132230582	1.81156e-13	-0.33752	0.014	0.08	1.86589e-08
chr11-93608359-93608800	1.29223e-08	0.319793	0.095	0.027	0.00133099		chr5-54013555-54013891	1.81425e-13	-0.356425	0.019	0.091	1.86866e-08
chr9-125199329-125199714	1.30216e-08	0.295339	0.177	0.073	0.00134121		chrX-2767751-2768307	1.85992e-13	-0.360071	0.024	0.108	1.9157e-08
chr11-83051679-83052343	1.34726e-08	0.303904	0.172	0.073	0.00138766		chr22-45424212-45424494	1.89053e-13	-0.304546	0.003	0.051	1.94723e-08
chr15-71096678-71096964	1.35661e-08	0.28388	0.065	0.008	0.00139729		chr10-77410052-77410440	1.93857e-13	-0.350113	0.032	0.118	1.99671e-08
chr5-133817942-133818279	1.36705e-08	0.289557	0.1	0.025	0.00140804		chr15-33915424-33916159	1.96906e-13	-0.337039	0.028	0.115	2.02811e-08
chr15-71278994-71279680	1.36716e-08	0.271636	0.071	0.012	0.00140816		chr19-44991050-44991267	1.99557e-13	-0.34165	0.012	0.081	2.05542e-08
chr10-88951524-88952055	1.38089e-08	0.289888	0.084	0.017	0.00142231		chr4-82401571-82401852	2.02238e-13	-0.333897	0.003	0.056	2.08303e-08
chr1-186865943-186866191	1.3871e-08	0.276355	0.058	0.005	0.0014287		chr12-56980219-56980625	2.03504e-13	-0.35436	0.015	0.091	2.09607e-08
chr7-111357649-111358076	1.39897e-08	0.30027	0.129	0.045	0.00144093		chr7-66321107-66321611	2.08625e-13	-0.347495	0.028	0.111	2.14881e-08
chr22-42300653-42301121	1.40124e-08	0.298043	0.235	0.123	0.00144326		chr2-109604437-109605001	2.09541e-13	-0.340053	0.087	0.194	2.15825e-08
chr7-133853607-133854273	1.41491e-08	0.300115	0.095	0.023	0.00145735		chr1-119515143-119515555	2.1153e-13	-0.335866	0.022	0.098	2.17874e-08
chr18-63260067-63260382	1.41941e-08	0.284622	0.083	0.018	0.00146198		chr1-169017963-169018311	2.11875e-13	-0.336426	0.004	0.06	2.18229e-08
chr7-801295-801592	1.42026e-08	0.258963	0.055	0.007	0.00146286		chr7-7271000-7271458	2.12822e-13	-0.345825	0.01	0.076	2.19204e-08
chr2-127859691-127859980	1.42748e-08	0.287826	0.102	0.027	0.00147029		chr1-29144233-29144440	2.13191e-13	-0.326427	0.004	0.058	2.19584e-08
chr5-135246867-135247251	1.43166e-08	0.300931	0.132	0.048	0.0014746		chr17-29212500-29212886	2.16618e-13	-0.339773	0.012	0.081	2.23114e-08
chr12-116559181-116559972	1.43545e-08	0.288215	0.2	0.091	0.0014785		chr19-15532796-15533098	2.18009e-13	-0.335545	0.028	0.123	2.24547e-08
chr12-6766025-6766506	1.44483e-08	0.288423	0.215	0.11	0.00148816		chr10-80196155-80196881	2.18926e-13	-0.350793	0.114	0.236	2.25492e-08
chr2-62467232-62467869	1.50572e-08	0.283162	0.108	0.032	0.00155088		chr18-74213427-74213741	2.19037e-13	-0.326072	0.011	0.081	2.25606e-08
chr11-34557978-34558549	1.50721e-08	0.304374	0.089	0.018	0.00155241		chr2-42562480-42562798	2.23974e-13	-0.309917	0.024	0.101	2.30691e-08
chr14-95687021-95687259	1.52099e-08	0.310948	0.077	0.015	0.00156661		chr5-60805450-60805777	2.24297e-13	-0.336906	0.019	0.095	2.31024e-08
chr12-56359895-56360708	1.5221e-08	0.253008	0.399	0.261	0.00156775		chr9-86766838-86767228	2.24967e-13	-0.334535	0.033	0.118	2.31714e-08
chr9-13900441-13900746	1.52227e-08	0.296779	0.093	0.022	0.00156792		chr2-64479031-64479990	2.33137e-13	-0.34723	0.02	0.101	2.40129e-08
chr13-30421174-30422473	1.5331e-08	0.268053	0.247	0.126	0.00157908		chr17-55496247-55496686	2.33154e-13	-0.348256	0.013	0.083	2.40147e-08
chr9-126393084-126393409	1.5355e-08	0.280033	0.067	0.012	0.00158155		chr12-12449713-12449985	2.35623e-13	-0.27938	0.004	0.055	2.42689e-08
chr13-85582964-85583246	1.53945e-08	0.280871	0.063	0.008	0.00158562		chr1-233549905-233550360	2.35746e-13	-0.330765	0.013	0.078	2.42816e-08
chr2-227407527-227407990	1.53967e-08	0.300555	0.147	0.053	0.00158584		chr10-119523065-119523297	2.38674e-13	-0.320155	0.006	0.061	2.45832e-08
chr10-111603361-111603714	1.54713e-08	0.276284	0.064	0.008	0.00159353		chr19-49125220-49125729	2.47523e-13	-0.320852	0.073	0.178	2.54946e-08
chr11-8814266-8814648	1.5643e-08	0.310461	0.166	0.065	0.00161121		chr16-35563004-35563236	2.53176e-13	-0.329681	0.021	0.096	2.60769e-08
chr9-129640010-129640474	1.6094e-08	0.320975	0.157	0.058	0.00165767		chr2-160652289-160652658	2.56059e-13	-0.339792	0.033	0.118	2.63738e-08
chr1-38005159-38005849	1.63117e-08	0.292803	0.16	0.065	0.00168009		chr15-45328714-45328938	2.58804e-13	-0.280571	0.004	0.056	2.66566e-08
chr2-237097911-237098278	1.64158e-08	0.300167	0.094	0.027	0.00169081		chr5-11496161-11496584	2.63392e-13	-0.349303	0.008	0.071	2.71291e-08
chr2-237674721-237675119	1.64718e-08	0.297504	0.101	0.027	0.00169658		chr16-58444118-58444524	2.64501e-13	-0.294455	0.005	0.06	2.72434e-08
chr15-93929502-93929965	1.65388e-08	0.290409	0.061	0.008	0.00170348		chr15-69623729-69624478	2.64688e-13	-0.325208	0.029	0.12	2.72626e-08
chr1-181089486-181090406	1.6911e-08	0.302197	0.195	0.085	0.00174182		chr15-84894678-84895286	2.66777e-13	-0.311415	0.01	0.073	2.74777e-08
chr16-15550882-15551175	1.70728e-08	0.298409	0.076	0.013	0.00175848		chr3-37992691-37992940	2.67954e-13	-0.303983	0.013	0.08	2.7599e-08
chr1-5660216-5660509	1.7115e-08	0.269795	0.085	0.017	0.00176283		chr17-2212549-2212918	2.72469e-13	-0.347847	0.025	0.105	2.8064e-08
chr14-53956557-53957227	1.71469e-08	0.294145	0.283	0.164	0.00176611		chr19-18514837-18515133	2.79439e-13	-0.324979	0.019	0.088	2.8782e-08
chr17-69434137-69434487	1.71999e-08	0.254555	0.051	0.003	0.00177157		chr11-130123898-130124411	2.81173e-13	-0.352313	0.021	0.1	2.89606e-08
chr10-23354782-23354992	1.72751e-08	0.250576	0.051	0.005	0.00177932		chr10-77854059-77854357	2.9022e-13	-0.3474	0.01	0.073	2.98924e-08
chr3-46380568-46380989	1.7448e-08	0.282555	0.071	0.013	0.00179713		chr20-19252631-19253124	2.96121e-13	-0.325104	0.056	0.151	3.05002e-08
chr1-226019673-226019923	1.75217e-08	0.265058	0.053	0.005	0.00180472		chr5-150763480-150763684	3.03313e-13	-0.32353	0.008	0.066	3.1241e-08
chr1-151458259-151459607	1.76953e-08	0.27601	0.279	0.158	0.0018226		chr8-48600307-48600589	3.12669e-13	-0.341326	0.005	0.063	3.22046e-08
chr20-36573229-36573702	1.78724e-08	0.29191	0.158	0.063	0.00184084		chr5-80667493-80669021	3.16833e-13	-0.320414	0.125	0.244	3.26335e-08
chr17-77957913-77959404	1.78977e-08	0.256296	0.366	0.224	0.00184345		chr2-181772435-181772634	3.20949e-13	-0.324306	0.004	0.058	3.30574e-08
chr5-149728283-149728674	1.80151e-08	0.293502	0.153	0.058	0.00185554		chr18-50128738-50129208	3.21254e-13	-0.346566	0.009	0.075	3.30889e-08
chr10-103881580-103882123	1.80349e-08	0.302487	0.158	0.061	0.00185758		chr1-205449908-205450145	3.23887e-13	-0.353512	0.021	0.091	3.33601e-08
chr13-23984491-23984899	1.81683e-08	0.27737	0.062	0.007	0.00187131		chr1-162168282-162168488	3.34428e-13	-0.303771	0.003	0.055	3.44457e-08
chr4-17997067-17997428	1.83545e-08	0.259432	0.065	0.01	0.00189049		chr9-84390265-84390589	3.44557e-13	-0.356054	0.019	0.093	3.5489e-08
chr4-166308542-166308952	1.83746e-08	0.302667	0.115	0.032	0.00189257		chr17-46950955-46951463	3.44603e-13	-0.335605	0.006	0.065	3.54938e-08
chr16-85611704-85612007	1.84025e-08	0.291889	0.163	0.068	0.00189544		chr16-84013865-84014637	3.46271e-13	-0.337088	0.103	0.221	3.56655e-08
chr22-50695672-50696016	1.87001e-08	0.288351	0.096	0.025	0.00192609		chr20-44424032-44424405	3.52438e-13	-0.345443	0.024	0.103	3.63008e-08
chr22-43789290-43789890	1.88246e-08	0.304065	0.164	0.071	0.00193892		chr16-84883321-84883711	3.55414e-13	-0.303974	0.046	0.135	3.66073e-08
chr5-126422945-126423815	1.90163e-08	0.272741	0.289	0.161	0.00195866		chr17-8091288-8091640	3.57468e-13	-0.323174	0.019	0.095	3.68189e-08
chr9-70412438-70414448	1.95701e-08	0.280021	0.242	0.125	0.0020157		chr21-45000092-45000478	3.63709e-13	-0.328468	0.045	0.135	3.74617e-08
chr11-77066401-77067234	1.9604e-08	0.283669	0.173	0.073	0.00201919		chr1-206482553-206482919	3.71328e-13	-0.352033	0.029	0.116	3.82464e-08
chr8-108773473-108773876	1.96523e-08	0.267831	0.062	0.008	0.00202416		chr7-1556174-1556480	3.73575e-13	-0.333518	0.038	0.126	3.84778e-08
chr7-35036912-35038137	1.96743e-08	0.265986	0.34	0.203	0.00202644		chr11-108786344-108786626	3.76393e-13	-0.327662	0.012	0.08	3.87681e-08
chr17-54635271-54635664	1.97091e-08	0.318383	0.132	0.042	0.00203002		chr21-41973393-41973766	3.86711e-13	-0.360452	0.027	0.105	3.98308e-08
chr5-5646018-5646261	2.00305e-08	0.283211	0.053	0.005	0.00206312		chr18-79062750-79063189	3.96035e-13	-0.335339	0.064	0.168	4.07912e-08
chr3-190076858-190077273	2.02328e-08	0.289044	0.059	0.008	0.00208396		chr4-74394897-74395158	3.98131e-13	-0.298557	0.006	0.061	4.10071e-08
chr4-140150697-140152443	2.03772e-08	0.275738	0.279	0.153	0.00209883		chr11-19094066-19094304	3.98375e-13	-0.311259	0.005	0.061	4.10322e-08
chr1-57591783-57592172	2.05915e-08	0.297353	0.072	0.013	0.00212091		chr3-41507919-41508529	4.01213e-13	-0.328838	0.013	0.081	4.13245e-08
chr8-11283870-11285119	2.13784e-08	0.28879	0.173	0.07	0.00220196		chr15-42121670-42122078	4.04129e-13	-0.309527	0.028	0.115	4.16249e-08
chr18-45243664-45243993	2.16192e-08	0.302404	0.066	0.012	0.00222676		chr9-89388386-89388662	4.0433e-13	-0.335676	0.025	0.11	4.16456e-08
chr1-66271241-66271632	2.16642e-08	0.300489	0.136	0.05	0.0022314		chr22-47129897-47130376	4.06479e-13	-0.314422	0.125	0.244	4.18669e-08
chr4-65046463-65047076	2.18462e-08	0.285069	0.071	0.012	0.00225013		chr13-31870559-31871207	4.07661e-13	-0.30849	0.008	0.066	4.19886e-08
chr22-41366805-41367674	2.19028e-08	0.287202	0.27	0.145	0.00225596		chr16-23339827-23340044	4.08868e-13	-0.312081	0.006	0.06	4.2113e-08
chr17-67488107-67488486	2.2359e-08	0.311969	0.109	0.032	0.00230295		chr3-43770564-43771037	4.13549e-13	-0.330532	0.051	0.146	4.25951e-08
chr22-37996147-37996511	2.23916e-08	0.29984	0.12	0.042	0.00230631		chr20-12977291-12977490	4.1566e-13	-0.296194	0.005	0.056	4.28126e-08
chr5-1973431-1974392	2.25187e-08	0.29638	0.219	0.103	0.0023194		chr6-10369862-10370183	4.19771e-13	-0.336215	0.014	0.088	4.3236e-08
chr6-15969263-15969652	2.27032e-08	0.279267	0.067	0.012	0.00233841		chr3-125862750-125862987	4.19898e-13	-0.273808	0.006	0.06	4.32491e-08
chr14-31462493-31462721	2.29764e-08	0.266927	0.054	0.005	0.00236654		chr1-64935555-64935901	4.21867e-13	-0.338682	0.006	0.06	4.34519e-08
chr18-24397162-24398200	2.3007e-08	0.279564	0.252	0.13	0.00236969		chr17-55166566-55166793	4.29193e-13	-0.289791	0.003	0.05	4.42065e-08
chr1-175126294-175126768	2.32965e-08	0.300561	0.084	0.02	0.00239951		chr21-41704103-41704443	4.30577e-13	-0.331748	0.012	0.078	4.4349e-08
chr6-169253858-169254063	2.36838e-08	0.296708	0.068	0.01	0.0024394		chr14-35390655-35391184	4.31663e-13	-0.342219	0.019	0.095	4.44608e-08
chr6-169959167-169959492	2.37836e-08	0.310224	0.108	0.027	0.00244968		chr6-3196002-3196410	4.40318e-13	-0.338606	0.018	0.088	4.53523e-08
chr9-137083416-137083908	2.41597e-08	0.283143	0.242	0.123	0.00248843		chr5-149773295-149773678	4.47072e-13	-0.320759	0.011	0.071	4.6048e-08
chr19-51688830-51689566	2.41649e-08	0.299022	0.245	0.133	0.00248896		chr22-21043722-21043932	4.48751e-13	-0.306704	0.006	0.061	4.62209e-08
chr8-117934009-117934763	2.42971e-08	0.28134	0.204	0.091	0.00250258		chr2-102225023-102225335	4.53029e-13	-0.323311	0.008	0.068	4.66615e-08
chr20-308292-308793	2.48646e-08	0.310209	0.154	0.053	0.00256103		chr5-133480386-133480703	4.63425e-13	-0.306639	0.01	0.071	4.77323e-08
chr17-57868072-57868655	2.51066e-08	0.296774	0.159	0.065	0.00258595		chr11-27672829-27673321	4.80379e-13	-0.318248	0.061	0.161	4.94785e-08
chr10-90007243-90007486	2.55745e-08	0.26129	0.057	0.007	0.00263415		chr1-16122872-16123253	4.86894e-13	-0.339251	0.032	0.116	5.01496e-08
chr16-83402267-83402687	2.57518e-08	0.285791	0.067	0.01	0.00265241		chr2-101464904-101465248	5.00787e-13	-0.308481	0.009	0.071	5.15806e-08
chr17-737542-737995	2.62128e-08	0.274501	0.08	0.02	0.00269989		chr17-74900629-74900928	5.00807e-13	-0.333736	0.013	0.081	5.15826e-08
chr14-104510848-104511211	2.64642e-08	0.304607	0.094	0.023	0.00272579		chr16-56894435-56894667	5.22816e-13	-0.328882	0.009	0.071	5.38495e-08
chr1-203769514-203769894	2.65644e-08	0.291264	0.138	0.05	0.0027361		chr14-31336695-31337031	5.25722e-13	-0.31149	0.017	0.088	5.41488e-08
chr8-32440551-32440786	2.65854e-08	0.263864	0.061	0.008	0.00273827		chr6-81451763-81452117	5.40064e-13	-0.319856	0.012	0.081	5.5626e-08
chr7-74312576-74313031	2.66028e-08	0.291152	0.164	0.068	0.00274007		chr16-75099205-75099537	5.46916e-13	-0.368525	0.033	0.121	5.63318e-08
chr17-14940807-14941093	2.68209e-08	0.274891	0.056	0.007	0.00276253		chr12-52684365-52684746	5.52765e-13	-0.303609	0.04	0.126	5.69342e-08
chr3-10992476-10992841	2.70704e-08	0.286375	0.114	0.035	0.00278822		chr7-134364714-134364913	5.5669e-13	-0.326129	0.004	0.056	5.73385e-08
chr18-54712327-54712672	2.71742e-08	0.281258	0.071	0.012	0.00279892		chr6-150297361-150297631	5.65136e-13	-0.333726	0.032	0.116	5.82085e-08
chr9-129202668-129203373	2.72068e-08	0.286251	0.174	0.075	0.00280227		chr12-122790700-122790931	5.65812e-13	-0.291596	0.003	0.053	5.82781e-08
chr18-23281923-23282351	2.73061e-08	0.292769	0.118	0.033	0.00281251		chr5-91160800-91161069	5.67059e-13	-0.285978	0.005	0.056	5.84065e-08
chr9-127802580-127803308	2.75529e-08	0.271086	0.166	0.073	0.00283792		chr8-49795402-49795760	5.67394e-13	-0.27513	0.003	0.05	5.8441e-08
chr1-5658600-5659137	2.78859e-08	0.288089	0.141	0.045	0.00287222		chr3-105997651-105998160	5.74437e-13	-0.335054	0.014	0.08	5.91665e-08
chr6-128605955-128606328	2.80903e-08	0.265227	0.073	0.013	0.00289327		chr19-33509811-33510154	5.79711e-13	-0.350337	0.062	0.169	5.97097e-08
chr18-3412522-3412857	2.82075e-08	0.304309	0.128	0.045	0.00290534		chr16-55277486-55277892	5.84674e-13	-0.327209	0.015	0.086	6.02209e-08
chr14-75278355-75279156	2.82963e-08	0.263832	0.292	0.168	0.00291449		chr22-38348145-38348579	6.06219e-13	-0.340845	0.075	0.181	6.244e-08
chr3-190531430-190531747	2.84169e-08	0.277189	0.063	0.008	0.00292692		chr12-8827932-8828414	6.12861e-13	-0.356608	0.022	0.1	6.31241e-08
chr5-72485464-72485940	2.8548e-08	0.268658	0.064	0.01	0.00294042		chr6-79872995-79873289	6.20399e-13	-0.309893	0.014	0.083	6.39005e-08
chr2-238042785-238043488	2.86899e-08	0.295629	0.095	0.023	0.00295503		chr15-98025210-98025522	6.29452e-13	-0.306164	0.016	0.088	6.48329e-08
chr2-212842791-212843186	2.88481e-08	0.290171	0.083	0.018	0.00297133		chr1-15028127-15028394	6.38622e-13	-0.297903	0.009	0.073	6.57774e-08
chr15-67050250-67050518	2.93308e-08	0.259867	0.065	0.01	0.00302104		chr11-65101472-65101689	6.4175e-13	-0.322751	0.011	0.075	6.60996e-08
chr10-121078477-121079151	2.94215e-08	0.293278	0.263	0.14	0.00303038		chr12-69712868-69713125	6.41896e-13	-0.30467	0.005	0.056	6.61147e-08
chr6-41583257-41583482	2.94921e-08	0.258402	0.056	0.007	0.00303765		chrY-21075934-21076309	6.47886e-13	-0.270996	0.005	0.056	6.67316e-08
chr13-33213445-33214038	3.01378e-08	0.270366	0.092	0.025	0.00310416		chr10-46546797-46547120	6.50431e-13	-0.343453	0.108	0.224	6.69937e-08
chr16-68668143-68668599	3.04329e-08	0.295176	0.168	0.078	0.00313456		chr4-15836267-15836631	6.52547e-13	-0.324175	0.013	0.081	6.72117e-08
chr7-30407099-30407492	3.06044e-08	0.277754	0.098	0.025	0.00315222		chr17-72710980-72711179	6.77362e-13	-0.328776	0.005	0.061	6.97676e-08
chr14-94447806-94448446	3.06652e-08	0.291021	0.093	0.025	0.00315849		chr3-75781128-75781745	6.92372e-13	-0.317804	0.02	0.095	7.13136e-08
chr8-55939326-55940275	3.09601e-08	0.292644	0.142	0.053	0.00318886		chr15-43242606-43243206	7.09868e-13	-0.324395	0.022	0.091	7.31157e-08
chr8-133323328-133323700	3.17201e-08	0.306637	0.159	0.065	0.00326714		chr10-71831953-71832186	7.10312e-13	-0.311668	0.017	0.086	7.31615e-08
chr22-24697598-24698026	3.1838e-08	0.276651	0.063	0.01	0.00327928		chr12-12582956-12583157	7.1408e-13	-0.279714	0.003	0.05	7.35495e-08
chr18-46158415-46158751	3.19111e-08	0.298589	0.075	0.013	0.00328681		chr3-45491350-45491756	7.28146e-13	-0.336562	0.019	0.091	7.49983e-08
chr22-38477538-38477854	3.25939e-08	0.26647	0.056	0.007	0.00335714		chr8-53938794-53939685	7.37123e-13	-0.299433	0.007	0.063	7.59229e-08
chr9-78030524-78032498	3.35419e-08	0.27778	0.23	0.125	0.00345479		chr4-113476651-113477073	7.37503e-13	-0.321843	0.018	0.09	7.59621e-08
chr7-16915322-16915691	3.35604e-08	0.276084	0.085	0.022	0.00345669		chr5-67049941-67050560	7.44848e-13	-0.329564	0.029	0.116	7.67186e-08
chr8-121459636-121460008	3.41056e-08	0.27035	0.056	0.007	0.00351285		chr7-95376813-95377481	7.47886e-13	-0.295783	0.011	0.075	7.70315e-08
chr22-27183402-27183867	3.41371e-08	0.295169	0.087	0.022	0.00351608		chr4-90174600-90175006	7.57743e-13	-0.345313	0.015	0.088	7.80467e-08
chr12-89160647-89161026	3.44784e-08	0.28917	0.097	0.025	0.00355124		chr9-92755997-92756239	7.62249e-13	-0.306482	0.01	0.07	7.85109e-08
chr11-62599205-62599420	3.47089e-08	0.264597	0.093	0.023	0.00357498		chr11-86099858-86100233	7.63582e-13	-0.339058	0.025	0.106	7.86482e-08
chr2-218880061-218880735	3.49271e-08	0.290785	0.119	0.037	0.00359745		chr16-65509232-65509519	7.68991e-13	-0.316168	0.006	0.065	7.92053e-08
chr6-90369031-90369488	3.54877e-08	0.301823	0.11	0.037	0.00365519		chr2-172969297-172969501	7.69473e-13	-0.329248	0.008	0.07	7.92549e-08
chrX-107741814-107742469	3.5741e-08	0.269953	0.098	0.027	0.00368129		chr7-149598983-149599233	7.82989e-13	-0.308357	0.006	0.061	8.06471e-08
chr6-125020364-125020672	3.61973e-08	0.29891	0.092	0.025	0.00372828		chr4-24625121-24625340	7.85131e-13	-0.312412	0.005	0.06	8.08677e-08
chr11-16607701-16607933	3.62681e-08	0.268907	0.076	0.017	0.00373558		chr2-10721003-10721872	7.96334e-13	-0.362688	0.036	0.12	8.20216e-08
chr4-102500849-102502440	3.69168e-08	0.273031	0.264	0.15	0.00380239		chr2-9112084-9112614	8.68545e-13	-0.358469	0.052	0.151	8.94593e-08
chr3-143265589-143265951	3.72112e-08	0.285628	0.07	0.013	0.00383271		chr16-30115249-30115646	8.8021e-13	-0.342304	0.084	0.201	9.06608e-08
chr9-34714150-34714358	3.74155e-08	0.283136	0.073	0.013	0.00385376		chr7-119270469-119271113	9.50238e-13	-0.336862	0.014	0.09	9.78736e-08
chr17-46752020-46752399	3.75615e-08	0.27781	0.075	0.015	0.00386879		chr8-10713918-10714217	9.57474e-13	-0.355349	0.015	0.083	9.86189e-08
chr3-174440725-174441711	3.77986e-08	0.272074	0.281	0.148	0.00389322		chr21-35614376-35614737	9.80597e-13	-0.341707	0.005	0.061	1.01e-07
chr2-64988334-64989962	3.7819e-08	0.277415	0.277	0.159	0.00389532		chr6-79918281-79918626	9.87508e-13	-0.317081	0.01	0.075	1.01712e-07
chr15-91866361-91867299	3.782e-08	0.280928	0.216	0.105	0.00389542		chr11-66720255-66720545	1.00047e-12	-0.300488	0.02	0.091	1.03047e-07
chr3-189490269-189491091	3.79258e-08	0.300851	0.14	0.051	0.00390632		chr16-7338689-7339210	1.02734e-12	-0.349636	0.065	0.168	1.05815e-07
chr2-217393428-217393991	3.83825e-08	0.322853	0.147	0.055	0.00395336		chr6-36120991-36121614	1.03893e-12	-0.328655	0.072	0.179	1.07008e-07
chr21-33801487-33801998	3.86228e-08	0.291431	0.128	0.047	0.0039781		chr17-17028083-17028429	1.05042e-12	-0.342433	0.048	0.143	1.08192e-07
chr12-119326363-119326800	3.87974e-08	0.277667	0.079	0.017	0.0039961		chr19-23769729-23770027	1.0586e-12	-0.314205	0.02	0.091	1.09035e-07
chr4-3009883-3010285	3.91077e-08	0.288093	0.112	0.035	0.00402805		chr13-51714629-51715143	1.06176e-12	-0.310132	0.019	0.091	1.0936e-07
chr2-186481015-186481290	3.9157e-08	0.258943	0.06	0.008	0.00403313		chr14-23942399-23942904	1.07265e-12	-0.314205	0.033	0.116	1.10482e-07
chr1-227805597-227806181	3.92642e-08	0.290614	0.187	0.083	0.00404417		chr1-8939689-8940003	1.08564e-12	-0.294667	0.011	0.073	1.1182e-07
chr7-20653646-20654078	3.9512e-08	0.300135	0.087	0.022	0.0040697		chr15-82889751-82891280	1.11548e-12	-0.342489	0.016	0.091	1.14893e-07
chr7-129853614-129854190	3.98886e-08	0.269896	0.101	0.03	0.00410849		chr19-23774575-23774991	1.11968e-12	-0.291672	0.024	0.103	1.15326e-07
chr22-17706538-17706855	4.00762e-08	0.278759	0.092	0.023	0.00412781		chr15-41838354-41838874	1.14467e-12	-0.300358	0.142	0.281	1.179e-07
chr4-76665141-76665505	4.02066e-08	0.301304	0.089	0.022	0.00414123		chr19-7505979-7507031	1.15328e-12	-0.327971	0.126	0.246	1.18787e-07
chr2-235008596-235008877	4.03574e-08	0.272009	0.077	0.018	0.00415677		chr1-27542352-27542767	1.19552e-12	-0.298642	0.08	0.178	1.23137e-07
chr6-57046367-57046743	4.06317e-08	0.269549	0.092	0.025	0.00418502		chr7-135847263-135847508	1.22786e-12	-0.331353	0.005	0.056	1.26468e-07
chr6-16840966-16841724	4.06844e-08	0.313471	0.147	0.053	0.00419045		chr1-154939030-154939328	1.23231e-12	-0.316237	0.035	0.12	1.26927e-07
chr2-237354776-237355208	4.07991e-08	0.275001	0.093	0.023	0.00420226		chr6-108673594-108673929	1.23881e-12	-0.315348	0.026	0.105	1.27596e-07
chr3-102195254-102195666	4.10998e-08	0.304959	0.093	0.023	0.00423324		chr19-6357914-6358243	1.28315e-12	-0.331641	0.025	0.101	1.32163e-07
chr21-41763560-41763859	4.12543e-08	0.257566	0.064	0.01	0.00424915		chr15-57607573-57607980	1.30505e-12	-0.340294	0.021	0.096	1.34419e-07
chr2-39871208-39871546	4.13033e-08	0.286146	0.065	0.01	0.0042542		chr7-127809290-127809581	1.32788e-12	-0.344404	0.01	0.076	1.3677e-07
chr10-104092743-104093070	4.14753e-08	0.289053	0.108	0.033	0.00427192		chr8-38431185-38431455	1.37124e-12	-0.319484	0.014	0.083	1.41236e-07
chr17-42518460-42518753	4.18851e-08	0.279032	0.095	0.025	0.00431412		chr16-35306114-35306393	1.38394e-12	-0.27621	0.011	0.07	1.42545e-07
chr1-185767625-185767937	4.26011e-08	0.277049	0.064	0.01	0.00438787		chr14-55117766-55118272	1.39034e-12	-0.314499	0.045	0.138	1.43204e-07
chr1-61606654-61606865	4.27497e-08	0.262855	0.053	0.007	0.00440318		chr13-111094951-111095662	1.42259e-12	-0.327197	0.034	0.125	1.46525e-07
chr19-11091744-11092107	4.29032e-08	0.278824	0.145	0.061	0.00441899		chr4-152965424-152965855	1.42886e-12	-0.307697	0.018	0.088	1.47171e-07
chr12-27179671-27180173	4.29113e-08	0.303259	0.129	0.045	0.00441982		chr11-44601491-44601825	1.43099e-12	-0.328576	0.008	0.065	1.47391e-07
chr12-116389854-116390502	4.29777e-08	0.278436	0.189	0.085	0.00442666		chr11-35337119-35337922	1.44073e-12	-0.298257	0.059	0.159	1.48394e-07
chr1-8525318-8526234	4.36095e-08	0.285703	0.145	0.06	0.00449173		chr16-35364259-35364562	1.44659e-12	-0.321057	0.014	0.08	1.48997e-07
chr1-152505066-152505339	4.37649e-08	0.277194	0.067	0.012	0.00450774		chr2-168976155-168976410	1.44956e-12	-0.296935	0.003	0.051	1.49303e-07
chr8-129939129-129940419	4.39319e-08	0.264175	0.239	0.12	0.00452494		chr11-12216050-12216413	1.4612e-12	-0.297669	0.028	0.101	1.50502e-07
chr7-30238921-30239405	4.46466e-08	0.27943	0.075	0.017	0.00459856		chr1-24309685-24310096	1.48455e-12	-0.312687	0.044	0.13	1.52907e-07
chr6-134246872-134247711	4.5434e-08	0.290689	0.109	0.037	0.00467966		chr11-86053002-86053285	1.48743e-12	-0.294483	0.005	0.056	1.53204e-07
chr10-45061882-45062515	4.6262e-08	0.2651	0.071	0.013	0.00476494		chr6-17741446-17741870	1.48833e-12	-0.33417	0.062	0.164	1.53297e-07
chr12-53180242-53181334	4.65525e-08	0.264408	0.282	0.159	0.00479486		chr13-24668946-24669328	1.49577e-12	-0.351513	0.055	0.163	1.54063e-07
chr10-14074401-14074763	4.6622e-08	0.298674	0.089	0.023	0.00480202		chr4-94532323-94532762	1.51909e-12	-0.324787	0.021	0.091	1.56465e-07
chr2-105790223-105791122	4.68628e-08	0.286708	0.17	0.076	0.00482682		chr2-105851914-105852354	1.62769e-12	-0.339501	0.023	0.1	1.6765e-07
chr4-17771274-17771684	4.69331e-08	0.28127	0.076	0.015	0.00483406		chr12-105595520-105595836	1.66755e-12	-0.304627	0.004	0.055	1.71755e-07
chr17-80891305-80891906	4.80357e-08	0.275008	0.115	0.037	0.00494763		chr9-113382917-113383267	1.68586e-12	-0.317611	0.02	0.096	1.73642e-07
chr7-74269721-74270136	4.82629e-08	0.305871	0.158	0.063	0.00497103		chr4-94788598-94789023	1.70043e-12	-0.332564	0.018	0.088	1.75143e-07
chr14-98513553-98513897	4.85405e-08	0.2657	0.077	0.015	0.00499962		chr5-43376406-43376701	1.7674e-12	-0.321199	0.008	0.065	1.82041e-07
chr10-110502922-110503128	4.89182e-08	0.254153	0.058	0.008	0.00503853		chr10-110168454-110168894	1.79094e-12	-0.356739	0.041	0.135	1.84465e-07
chr12-124720651-124721038	4.94878e-08	0.285097	0.084	0.02	0.00509719		chr1-45658613-45658960	1.79106e-12	-0.341033	0.011	0.075	1.84477e-07
chr8-10654474-10655094	4.9971e-08	0.284775	0.169	0.07	0.00514696		chr1-196360993-196361706	1.81052e-12	-0.321896	0.066	0.176	1.86481e-07
chr3-169772657-169773831	5.06278e-08	0.252315	0.362	0.221	0.00521461		chr8-125498175-125498386	1.94188e-12	-0.31365	0.009	0.073	2.00011e-07
chr12-12836755-12837350	5.08605e-08	0.289292	0.138	0.05	0.00523858		chr18-49609313-49610185	1.95712e-12	-0.344605	0.044	0.135	2.01581e-07
chr6-139291743-139292252	5.08951e-08	0.28353	0.107	0.032	0.00524214		chr17-37614470-37614701	2.03028e-12	-0.312789	0.006	0.058	2.09117e-07
chr2-234258098-234258476	5.10479e-08	0.287205	0.111	0.035	0.00525788		chr14-23544500-23544816	2.09215e-12	-0.333197	0.026	0.101	2.1549e-07
chr22-45324210-45324769	5.11102e-08	0.307399	0.174	0.08	0.0052643		chr21-26120829-26121137	2.14234e-12	-0.320021	0.02	0.09	2.20659e-07
chr9-121754687-121754969	5.12247e-08	0.283299	0.092	0.025	0.00527609		chr14-70707139-70707676	2.14396e-12	-0.31737	0.098	0.221	2.20826e-07
chr17-65547265-65547580	5.13077e-08	0.293414	0.085	0.018	0.00528465		chr1-85093755-85093979	2.14946e-12	-0.323649	0.004	0.055	2.21392e-07
chr18-77127827-77128328	5.14721e-08	0.289786	0.155	0.065	0.00530157		chr11-120141991-120142297	2.18062e-12	-0.319414	0.026	0.106	2.24602e-07
chr1-153533742-153534222	5.18463e-08	0.284291	0.162	0.071	0.00534012		chr1-235073409-235073912	2.2021e-12	-0.301421	0.109	0.211	2.26814e-07
chr11-94693978-94694974	5.24199e-08	0.299446	0.124	0.042	0.0053992		chr19-45151186-45151642	2.27539e-12	-0.336205	0.108	0.224	2.34362e-07
chr18-63422015-63423029	5.24607e-08	0.258032	0.304	0.178	0.0054034		chr3-64209718-64210484	2.2787e-12	-0.316924	0.035	0.121	2.34704e-07
chr2-31196659-31196879	5.28226e-08	0.295338	0.087	0.022	0.00544067		chr11-6300977-6301424	2.31408e-12	-0.312775	0.011	0.076	2.38348e-07
chr7-390842-391989	5.29612e-08	0.297632	0.164	0.071	0.00545495		chr1-224733059-224733711	2.31957e-12	-0.331831	0.043	0.128	2.38914e-07
chr12-132430077-132430553	5.34361e-08	0.286395	0.2	0.103	0.00550386		chr1-179925995-179926767	2.3371e-12	-0.336636	0.034	0.118	2.40719e-07
chr9-14313914-14315722	5.36302e-08	0.25219	0.381	0.239	0.00552385		chr16-11491607-11491833	2.34368e-12	-0.319449	0.007	0.065	2.41397e-07
chr16-8063112-8063483	5.4303e-08	0.272914	0.067	0.012	0.00559316		chr11-69479707-69480199	2.36346e-12	-0.334745	0.058	0.161	2.43434e-07
chr2-149994257-149994690	5.45218e-08	0.30793	0.111	0.037	0.00561569		chr6-152609063-152609483	2.36703e-12	-0.321918	0.007	0.061	2.43801e-07
chr3-172468615-172469077	5.45827e-08	0.273748	0.101	0.028	0.00562197		chr14-89508100-89508564	2.38808e-12	-0.312941	0.009	0.071	2.4597e-07
chr5-130289715-130289919	5.48439e-08	0.295722	0.074	0.013	0.00564887		chr4-74886494-74886763	2.42603e-12	-0.313519	0.011	0.071	2.49878e-07
chr9-6224466-6224778	5.48688e-08	0.256935	0.06	0.008	0.00565143		chr6-5180595-5180912	2.43486e-12	-0.285361	0.007	0.06	2.50789e-07
chr2-223641183-223641459	5.49665e-08	0.285496	0.072	0.015	0.00566149		chr8-80732314-80732767	2.47606e-12	-0.306075	0.01	0.071	2.55032e-07
chr8-1162793-1163976	5.5581e-08	0.29103	0.11	0.03	0.00572479		chr20-33709571-33710345	2.51223e-12	-0.339288	0.023	0.105	2.58758e-07
chr7-64849002-64850135	5.6307e-08	0.286253	0.214	0.1	0.00579957		chr2-9169786-9170025	2.52219e-12	-0.325862	0.01	0.071	2.59783e-07
chr21-42064097-42064486	5.68314e-08	0.28457	0.083	0.022	0.00585357		chr12-95984689-95984966	2.56369e-12	-0.303146	0.013	0.076	2.64058e-07
chr2-172196674-172197337	5.79286e-08	0.262934	0.207	0.1	0.00596659		chr1-1073643-1075348	2.56783e-12	-0.295947	0.132	0.257	2.64484e-07
chr21-41783858-41784207	5.87406e-08	0.270669	0.072	0.013	0.00605023		chr5-149747438-149748185	2.59409e-12	-0.36699	0.07	0.183	2.67188e-07
chr22-26428475-26429825	5.92387e-08	0.272026	0.175	0.08	0.00610152		chr17-46935643-46936114	2.69191e-12	-0.314081	0.025	0.108	2.77264e-07
chr19-7257139-7257560	5.9508e-08	0.292724	0.121	0.04	0.00612926		chr10-78934506-78934729	2.7022e-12	-0.31023	0.012	0.076	2.78324e-07
chr2-241881185-241882156	6.01339e-08	0.255604	0.288	0.163	0.00619373		chr10-123877531-123877819	2.73375e-12	-0.284388	0.01	0.071	2.81574e-07
chr6-51514281-51514761	6.04436e-08	0.287636	0.098	0.03	0.00622563		chr13-77523788-77524202	2.8004e-12	-0.313596	0.017	0.088	2.88439e-07
chr17-62965602-62966971	6.05309e-08	0.267404	0.237	0.125	0.00623463		chr11-117183992-117184319	2.82149e-12	-0.334821	0.042	0.136	2.90611e-07
chr16-85029534-85029811	6.0587e-08	0.281063	0.133	0.047	0.00624041		chr12-121144412-121144862	2.92714e-12	-0.325094	0.01	0.071	3.01493e-07
chr8-65973765-65974240	6.11459e-08	0.288759	0.097	0.025	0.00629797		chr1-43330081-43330488	2.94638e-12	-0.303445	0.009	0.065	3.03474e-07
chr1-173128680-173129066	6.12469e-08	0.28213	0.077	0.017	0.00630837		chr1-81699250-81699746	2.97666e-12	-0.322531	0.059	0.161	3.06593e-07
chr8-80485294-80487175	6.14637e-08	0.27391	0.225	0.113	0.0063307		chr19-15452115-15452741	3.0517e-12	-0.281333	0.206	0.334	3.14322e-07
chr11-47552291-47553462	6.17058e-08	0.259581	0.287	0.164	0.00635563		chr19-23768877-23769174	3.05709e-12	-0.273386	0.004	0.055	3.14877e-07
chr12-118237905-118238196	6.29386e-08	0.26151	0.074	0.015	0.00648261		chr17-50657655-50657983	3.05916e-12	-0.298159	0.014	0.078	3.1509e-07
chr1-1892435-1892845	6.53234e-08	0.283861	0.124	0.047	0.00672824		chr22-36442439-36442910	3.10106e-12	-0.320258	0.073	0.176	3.19406e-07
chr11-73141790-73143095	6.59814e-08	0.263656	0.234	0.115	0.00679602		chr2-38408905-38409426	3.12488e-12	-0.326706	0.03	0.11	3.2186e-07
chr20-47334057-47334432	6.60735e-08	0.290893	0.108	0.037	0.00680551		chr10-77922603-77922882	3.15821e-12	-0.297562	0.014	0.076	3.25292e-07
chr14-36982178-36982449	6.61593e-08	0.27043	0.059	0.008	0.00681434		chr15-63481063-63481457	3.18873e-12	-0.300025	0.014	0.083	3.28436e-07
chr4-87006466-87007483	6.64663e-08	0.277829	0.146	0.058	0.00684596		chr1-154551420-154551966	3.54343e-12	-0.366089	0.043	0.136	3.6497e-07
chr19-46898789-46899043	6.68434e-08	0.28784	0.07	0.013	0.0068848		chr2-9105184-9105458	3.54408e-12	-0.292326	0.006	0.056	3.65037e-07
chr13-79659219-79659462	6.69923e-08	0.274387	0.059	0.008	0.00690014		chr4-40653599-40653883	3.5511e-12	-0.307515	0.008	0.065	3.6576e-07
chr11-18313173-18313402	6.70321e-08	0.274564	0.082	0.022	0.00690424		chr10-114680840-114681088	3.56526e-12	-0.299514	0.017	0.083	3.67218e-07
chr6-22789252-22789595	6.79434e-08	0.273248	0.058	0.008	0.0069981		chr20-12987395-12987603	3.58291e-12	-0.301522	0.003	0.05	3.69036e-07
chr12-49825920-49826306	6.8318e-08	0.27054	0.073	0.013	0.00703669		chr2-231957960-231958163	3.64184e-12	-0.297171	0.006	0.056	3.75106e-07
chr12-119325522-119326157	6.85875e-08	0.290847	0.102	0.03	0.00706444		chr20-62598732-62598985	3.74017e-12	-0.324228	0.022	0.096	3.85234e-07
chr9-76223915-76224193	7.01289e-08	0.277876	0.074	0.015	0.00722321		chr19-16823119-16823386	3.76503e-12	-0.324784	0.016	0.081	3.87795e-07
chr11-83744620-83745027	7.08833e-08	0.305329	0.099	0.028	0.00730091		chr11-7541205-7541447	3.87628e-12	-0.3123	0.026	0.1	3.99253e-07
chr16-10255583-10256182	7.16119e-08	0.29793	0.122	0.04	0.00737596		chrY-8020322-8020884	3.87987e-12	-0.314644	0.022	0.098	3.99622e-07
chr4-15681214-15681947	7.162e-08	0.252473	0.338	0.198	0.00737678		chr1-27061619-27062198	3.93835e-12	-0.290645	0.012	0.071	4.05646e-07
chr4-77176676-77176999	7.18407e-08	0.293073	0.102	0.032	0.00739952		chr15-27512350-27512627	4.01004e-12	-0.317274	0.013	0.075	4.1303e-07
chr12-57127393-57128557	7.19426e-08	0.264742	0.285	0.158	0.00741002		chr12-46089766-46090076	4.01724e-12	-0.322638	0.008	0.068	4.13772e-07
chr15-64620495-64620826	7.23354e-08	0.295104	0.088	0.022	0.00745048		chr19-49793499-49793698	4.03165e-12	-0.309441	0.008	0.063	4.15255e-07
chr7-121697874-121698252	7.23805e-08	0.26981	0.075	0.015	0.00745512		chr19-16247366-16247935	4.04354e-12	-0.337959	0.036	0.12	4.16481e-07
chr22-40692262-40692624	7.36221e-08	0.254349	0.067	0.013	0.00758301		chr14-104100628-104101289	4.07361e-12	-0.322651	0.094	0.198	4.19578e-07
chr2-42867180-42867671	7.45697e-08	0.279534	0.088	0.023	0.0076806		chr3-190252082-190252282	4.07706e-12	-0.28322	0.006	0.056	4.19933e-07
chr3-14180813-14181107	7.48481e-08	0.283935	0.104	0.028	0.00770928		chr1-119516107-119516491	4.11616e-12	-0.343046	0.022	0.095	4.2396e-07
chr5-81268611-81269263	7.48867e-08	0.292098	0.108	0.038	0.00771326		chr15-81281907-81282196	4.18538e-12	-0.313519	0.006	0.06	4.3109e-07
chr9-105278699-105279040	7.61449e-08	0.253347	0.058	0.008	0.00784285		chr1-29227556-29227885	4.25075e-12	-0.29579	0.008	0.063	4.37823e-07
chr17-78159610-78160088	7.63873e-08	0.285176	0.163	0.066	0.00786782		chr14-68715024-68715266	4.30534e-12	-0.28675	0.007	0.061	4.43446e-07
chr13-25901658-25901883	7.73606e-08	0.277707	0.066	0.012	0.00796806		chr12-95996221-95996483	4.30859e-12	-0.295039	0.005	0.058	4.43781e-07
chr17-50345587-50346905	7.75446e-08	0.259348	0.316	0.184	0.00798702		chr11-22456962-22457325	4.33999e-12	-0.310565	0.018	0.086	4.47015e-07
chr19-44212009-44212768	7.75801e-08	0.276835	0.147	0.058	0.00799067		chr22-19598241-19598736	4.38985e-12	-0.305104	0.018	0.083	4.5215e-07
chr5-143177290-143177613	7.77135e-08	0.291604	0.086	0.023	0.00800441		chr17-80482933-80483236	4.61681e-12	-0.340442	0.03	0.113	4.75526e-07
chr8-97804858-97805222	7.81991e-08	0.28364	0.082	0.02	0.00805443		chr17-10807618-10807972	4.76483e-12	-0.302627	0.018	0.08	4.90773e-07
chr14-77052358-77052970	7.86075e-08	0.294788	0.119	0.042	0.0080965		chr2-65125440-65125673	4.77529e-12	-0.314772	0.027	0.103	4.9185e-07
chr2-68908208-68908919	7.88483e-08	0.281908	0.162	0.063	0.0081213		chr20-23479046-23479342	4.83238e-12	-0.314885	0.004	0.056	4.9773e-07
chr11-75561951-75562382	7.95317e-08	0.29214	0.132	0.053	0.00819168		chr19-34313190-34313582	4.83374e-12	-0.35297	0.03	0.108	4.97871e-07
chr19-49204074-49204405	8.11529e-08	0.271356	0.083	0.02	0.00835867		chr16-30619222-30619483	4.87755e-12	-0.294432	0.008	0.063	5.02382e-07
chr12-81998882-81999387	8.16862e-08	0.280104	0.058	0.008	0.00841359		chr4-48331625-48331880	4.91347e-12	-0.301737	0.012	0.07	5.06083e-07
chr19-48812178-48812600	8.19881e-08	0.268635	0.131	0.047	0.00844469		chr17-40843098-40843634	4.91474e-12	-0.313858	0.019	0.088	5.06213e-07
chr2-180679741-180680097	8.21736e-08	0.295201	0.085	0.02	0.0084638		chr16-535549-535811	4.97073e-12	-0.316323	0.027	0.1	5.11981e-07
chr6-136982557-136983213	8.28772e-08	0.2878	0.13	0.047	0.00853627		chr6-9851516-9852226	5.01772e-12	-0.311835	0.008	0.066	5.1682e-07
chr4-37977055-37977996	8.33732e-08	0.274174	0.142	0.055	0.00858736		chr1-14880951-14881397	5.06824e-12	-0.294883	0.071	0.168	5.22023e-07
chr3-138112395-138112673	8.40498e-08	0.277805	0.093	0.027	0.00865704		chr11-4016359-4017154	5.23101e-12	-0.301955	0.014	0.078	5.38789e-07
chr15-42444322-42444959	8.42261e-08	0.292128	0.095	0.027	0.00867521		chr5-56530116-56530344	5.24027e-12	-0.303544	0.011	0.071	5.39742e-07
chr16-11255500-11256810	8.44305e-08	0.262072	0.298	0.173	0.00869626		chr1-16143340-16144218	5.30916e-12	-0.306609	0.139	0.257	5.46838e-07
chr20-52106019-52106464	8.48057e-08	0.271207	0.177	0.078	0.00873491		chr14-71702083-71702413	5.3408e-12	-0.286806	0.008	0.063	5.50097e-07
chr6-134299379-134299673	8.49907e-08	0.263054	0.06	0.008	0.00875396		chr8-86618747-86619071	5.49765e-12	-0.321175	0.01	0.073	5.66252e-07
chr3-111750349-111750827	8.5159e-08	0.267214	0.07	0.015	0.00877129		chr15-80679314-80680017	5.52147e-12	-0.318391	0.067	0.161	5.68705e-07
chr11-2178876-2179251	8.54824e-08	0.294221	0.12	0.042	0.0088046		chr12-69017964-69018244	5.62532e-12	-0.306532	0.003	0.051	5.79403e-07
chr10-21525420-21526675	8.67643e-08	0.266977	0.258	0.15	0.00893664		chr12-45572160-45572417	5.75e-12	-0.29118	0.011	0.073	5.92245e-07
chr5-129097547-129097783	8.80283e-08	0.271546	0.077	0.017	0.00906682		chr11-60943169-60943489	5.79808e-12	-0.317152	0.022	0.09	5.97196e-07
chr7-70668640-70669273	8.80876e-08	0.279209	0.092	0.025	0.00907293		chr11-76788413-76788979	5.83215e-12	-0.325739	0.04	0.128	6.00705e-07
chr16-56607319-56607635	8.82624e-08	0.288868	0.149	0.065	0.00909094		chr2-181876532-181877049	5.88413e-12	-0.333417	0.044	0.136	6.06059e-07
chr3-189304392-189305058	8.86041e-08	0.291358	0.113	0.038	0.00912614		chr9-91001106-91001650	6.13073e-12	-0.299167	0.064	0.151	6.31459e-07
chr11-118165985-118166489	8.86439e-08	0.277095	0.074	0.017	0.00913023		chr6-14055502-14055824	6.1701e-12	-0.278599	0.009	0.068	6.35514e-07
chr11-79329587-79329840	8.87138e-08	0.273036	0.059	0.008	0.00913743		chr1-58932852-58933156	6.17062e-12	-0.322343	0.028	0.111	6.35568e-07
chr6-138031943-138032167	8.90165e-08	0.272609	0.088	0.023	0.00916861		chr7-130009934-130010699	6.23826e-12	-0.329711	0.094	0.198	6.42535e-07
chr22-31646342-31647008	8.94234e-08	0.28193	0.16	0.073	0.00921052		chr1-205563819-205564202	6.27814e-12	-0.309949	0.014	0.08	6.46642e-07
chr8-102729537-102730054	9.02371e-08	0.284255	0.124	0.042	0.00929433		chr2-159183126-159183437	6.30967e-12	-0.287744	0.008	0.063	6.4989e-07
chr11-110525859-110526203	9.1633e-08	0.253729	0.053	0.007	0.0094381		chr13-112457492-112457787	6.3734e-12	-0.273033	0.005	0.055	6.56454e-07
chr9-109453432-109453767	9.25612e-08	0.285879	0.172	0.083	0.00953372		chr17-45289875-45290214	6.51808e-12	-0.319893	0.014	0.078	6.71356e-07
chr19-53622360-53622687	9.36663e-08	0.269305	0.062	0.01	0.00964754		chr2-72798746-72799096	6.56025e-12	-0.293496	0.007	0.06	6.75699e-07
chr17-78315472-78315779	9.48072e-08	0.274888	0.121	0.04	0.00976505		chr19-2162729-2162958	6.56525e-12	-0.300346	0.018	0.09	6.76215e-07
chr7-116521051-116521285	9.48674e-08	0.258941	0.057	0.008	0.00977125		chr11-118238374-118238583	6.64541e-12	-0.28466	0.011	0.071	6.84471e-07
chr12-24305687-24306333	9.56034e-08	0.288159	0.112	0.038	0.00984705		chr18-76553844-76554191	7.19949e-12	-0.258966	0.006	0.053	7.4154e-07
chr4-169335182-169335661	9.58971e-08	0.278847	0.089	0.02	0.0098773		chr6-1071689-1072003	7.35057e-12	-0.288489	0.011	0.07	7.57102e-07
chr12-27610328-27610703	9.68179e-08	0.288305	0.12	0.043	0.00997215		chr2-47964947-47965367	7.52066e-12	-0.319279	0.013	0.075	7.7462e-07
chr6-30686514-30686819	9.75625e-08	0.290714	0.148	0.053	0.0100488		chr11-3747684-3747981	7.53545e-12	-0.287796	0.015	0.08	7.76144e-07
chr3-129087044-129087571	9.78018e-08	0.271233	0.061	0.012	0.0100735		chr14-80304236-80304738	7.6001e-12	-0.322935	0.016	0.081	7.82802e-07
chrX-1248345-1248655	9.7962e-08	0.27062	0.086	0.02	0.01009		chr20-52484482-52484752	7.61761e-12	-0.311834	0.009	0.063	7.84606e-07
chr17-15947195-15947631	9.91739e-08	0.280796	0.182	0.085	0.0102148		chr14-24263930-24264697	7.68402e-12	-0.311447	0.108	0.209	7.91447e-07
chr1-23403716-23404211	1.00637e-07	0.273832	0.183	0.088	0.0103655		chr2-208454945-208455310	7.90975e-12	-0.287044	0.01	0.066	8.14696e-07
chr2-28927836-28928144	1.0215e-07	0.275631	0.091	0.025	0.0105214		chr6-166533317-166533652	7.97286e-12	-0.305524	0.003	0.05	8.21197e-07
chr4-25376670-25377576	1.02173e-07	0.255432	0.296	0.173	0.0105237		chr6-48658968-48659167	8.05098e-12	-0.281687	0.005	0.053	8.29243e-07
chr21-42955395-42956032	1.02342e-07	0.266726	0.247	0.133	0.0105412		chr10-88759724-88759983	8.10588e-12	-0.278864	0.005	0.055	8.34898e-07
chr2-42371592-42371925	1.02822e-07	0.282678	0.085	0.02	0.0105906		chr8-101438419-101438779	8.1181e-12	-0.318914	0.018	0.086	8.36156e-07
chr3-14156925-14157489	1.04008e-07	0.282785	0.105	0.03	0.0107127		chr20-18046702-18047189	8.20758e-12	-0.29513	0.008	0.06	8.45373e-07
chr12-76183402-76183750	1.0422e-07	0.302928	0.11	0.037	0.0107346		chr14-80271417-80271655	8.25236e-12	-0.291311	0.004	0.051	8.49985e-07
chr17-39769923-39770458	1.04313e-07	0.286476	0.152	0.061	0.0107441		chr8-9448588-9448861	8.48879e-12	-0.267471	0.005	0.053	8.74337e-07
chr19-2908448-2909128	1.04704e-07	0.276365	0.141	0.053	0.0107844		chr10-123863771-123864352	8.80124e-12	-0.332393	0.031	0.111	9.06519e-07
chr14-75981902-75982968	1.04715e-07	0.280339	0.156	0.071	0.0107855		chr16-16025242-16025507	8.93935e-12	-0.298228	0.01	0.075	9.20744e-07
chr9-69170884-69171382	1.04799e-07	0.290518	0.167	0.078	0.0107942		chr8-37450895-37451424	8.98775e-12	-0.302476	0.014	0.078	9.25729e-07
chr1-202538970-202539430	1.04998e-07	0.252076	0.052	0.007	0.0108147		chr16-88826071-88826413	9.23213e-12	-0.343591	0.044	0.131	9.509e-07
chr15-43933891-43934120	1.0536e-07	0.286663	0.075	0.015	0.010852		chr3-30750955-30751259	9.248e-12	-0.279246	0.004	0.053	9.52535e-07
chr3-188673738-188674112	1.05457e-07	0.259638	0.08	0.02	0.010862		chr14-84234271-84234601	9.27811e-12	-0.329411	0.023	0.096	9.55636e-07
chr5-153753801-153754371	1.06143e-07	0.270629	0.058	0.008	0.0109327		chr7-51278872-51279076	9.36868e-12	-0.321759	0.012	0.071	9.64965e-07
chr17-37450042-37450446	1.07966e-07	0.276617	0.109	0.037	0.0111204		chr2-99404430-99404667	9.51844e-12	-0.312664	0.005	0.056	9.8039e-07
chr12-94621507-94621966	1.08341e-07	0.2933	0.141	0.055	0.011159		chr1-94382167-94382672	9.59689e-12	-0.330532	0.052	0.145	9.8847e-07
chr1-41665324-41665559	1.09179e-07	0.275744	0.11	0.035	0.0112454		chr2-9071020-9071349	9.62171e-12	-0.334762	0.02	0.091	9.91026e-07
chr20-48993807-48994276	1.09652e-07	0.258416	0.059	0.008	0.011294		chr8-138945097-138945429	9.64078e-12	-0.300636	0.009	0.065	9.9299e-07
chr1-235877975-235878259	1.10537e-07	0.28177	0.064	0.012	0.0113852		chr2-36279582-36279833	9.73441e-12	-0.289092	0.007	0.06	1.00263e-06
chr5-132495871-132496535	1.10901e-07	0.270505	0.245	0.136	0.0114227		chr5-136087935-136088239	9.92138e-12	-0.331719	0.025	0.101	1.02189e-06
chr1-185646203-185646538	1.1321e-07	0.254595	0.066	0.01	0.0116605		chr1-93701661-93701968	9.9295e-12	-0.340184	0.026	0.1	1.02273e-06
chr3-182046339-182046672	1.13414e-07	0.278519	0.092	0.023	0.0116815		chr5-157449216-157449715	9.93121e-12	-0.314098	0.029	0.106	1.0229e-06
chr8-10598531-10598824	1.14062e-07	0.266957	0.103	0.032	0.0117482		chr10-23514430-23514655	9.93741e-12	-0.276527	0.004	0.05	1.02354e-06
chr11-9802283-9802483	1.14104e-07	0.280756	0.059	0.008	0.0117526		chr11-120482073-120482430	1.00657e-11	-0.294629	0.006	0.058	1.03675e-06
chr2-186544256-186544629	1.14673e-07	0.280216	0.102	0.033	0.0118112		chr13-45143527-45143764	1.0134e-11	-0.281923	0.006	0.063	1.04379e-06
chr5-53331571-53331788	1.14956e-07	0.25997	0.058	0.008	0.0118404		chr11-1597355-1597796	1.03286e-11	-0.342285	0.007	0.061	1.06384e-06
chr2-37155931-37156176	1.15685e-07	0.255547	0.057	0.008	0.0119154		chr1-115665167-115665681	1.04968e-11	-0.302365	0.019	0.085	1.08116e-06
chr4-102687700-102687971	1.16162e-07	0.261786	0.055	0.007	0.0119646		chr8-29286757-29287331	1.05241e-11	-0.312428	0.098	0.194	1.08398e-06
chr15-92831548-92832096	1.16712e-07	0.276106	0.193	0.096	0.0120212		chr19-16462740-16463106	1.06326e-11	-0.303635	0.02	0.093	1.09515e-06
chr4-1752664-1752968	1.16748e-07	0.294223	0.184	0.08	0.0120249		chr3-12693663-12694150	1.07119e-11	-0.329739	0.008	0.066	1.10332e-06
chr14-74583893-74584350	1.16869e-07	0.282944	0.13	0.047	0.0120374		chr1-20587693-20587892	1.07201e-11	-0.29955	0.006	0.056	1.10416e-06
chr1-209355315-209355830	1.16897e-07	0.250151	0.067	0.012	0.0120402		chr17-47893644-47893966	1.11368e-11	-0.283884	0.026	0.098	1.14708e-06
chr2-48306726-48307284	1.17162e-07	0.282257	0.121	0.04	0.0120676		chr6-13425983-13426291	1.11419e-11	-0.303127	0.016	0.083	1.14761e-06
chr1-159860293-159860856	1.17301e-07	0.286288	0.163	0.07	0.0120819		chr13-76917477-76918310	1.12244e-11	-0.312478	0.052	0.141	1.1561e-06
chr3-125433643-125434041	1.2053e-07	0.252556	0.067	0.012	0.0124145		chr3-196343086-196343464	1.12855e-11	-0.321406	0.03	0.111	1.16239e-06
chr3-136984797-136985214	1.20722e-07	0.275105	0.095	0.028	0.0124342		chr1-51334718-51335170	1.13047e-11	-0.291175	0.116	0.214	1.16437e-06
chr1-171267390-171267706	1.20767e-07	0.253191	0.066	0.012	0.0124389		chr1-182128533-182128982	1.13071e-11	-0.295835	0.008	0.063	1.16462e-06
chr12-109385055-109385649	1.21261e-07	0.293894	0.162	0.071	0.0124898		chr16-57590862-57591694	1.13658e-11	-0.315628	0.06	0.158	1.17067e-06
chr19-1213767-1214205	1.22021e-07	0.275912	0.143	0.051	0.012568		chr6-105748742-105749136	1.13948e-11	-0.277741	0.005	0.051	1.17366e-06
chr11-57162371-57162760	1.2319e-07	0.268037	0.079	0.017	0.0126885		chr21-17889192-17889453	1.2154e-11	-0.319265	0.011	0.071	1.25185e-06
chr1-8660463-8660768	1.23308e-07	0.264761	0.063	0.01	0.0127006		chr5-135139862-135140075	1.22406e-11	-0.281473	0.007	0.06	1.26077e-06
chr15-73696906-73697339	1.25106e-07	0.283325	0.117	0.037	0.0128858		chr20-33704620-33704819	1.22683e-11	-0.280444	0.012	0.071	1.26362e-06
chr12-25648457-25648953	1.25536e-07	0.279287	0.099	0.028	0.0129301		chr13-20340563-20341122	1.22705e-11	-0.317429	0.057	0.148	1.26385e-06
chr14-68139845-68140559	1.25653e-07	0.284974	0.115	0.04	0.0129421		chr16-2043324-2043600	1.23934e-11	-0.339328	0.031	0.113	1.27651e-06
chr9-98162560-98163178	1.26622e-07	0.278491	0.162	0.075	0.013042		chr14-94523166-94523555	1.24701e-11	-0.322086	0.008	0.066	1.28441e-06
chr4-153181308-153182039	1.30088e-07	0.271952	0.124	0.047	0.013399		chr15-60913134-60913511	1.27875e-11	-0.313434	0.022	0.091	1.3171e-06
chr8-130042034-130042596	1.31108e-07	0.263426	0.163	0.073	0.013504		chr22-35315875-35316447	1.28594e-11	-0.291143	0.149	0.261	1.32451e-06
chr15-92797540-92797893	1.31111e-07	0.269165	0.076	0.017	0.0135043		chr19-29831030-29831476	1.29728e-11	-0.325869	0.017	0.085	1.33618e-06
chr17-38908406-38909150	1.32055e-07	0.302974	0.162	0.07	0.0136015		chr14-75579069-75579798	1.31225e-11	-0.309481	0.023	0.091	1.35161e-06
chr14-36068834-36069317	1.32328e-07	0.261236	0.063	0.012	0.0136297		chr6-11806578-11807150	1.3199e-11	-0.322193	0.052	0.138	1.35948e-06
chr17-81726028-81726318	1.3242e-07	0.278599	0.111	0.037	0.0136391		chr9-35000845-35001251	1.32363e-11	-0.297796	0.025	0.098	1.36333e-06
chr17-73562800-73563193	1.3366e-07	0.278143	0.102	0.028	0.0137668		chr17-46949609-46949855	1.33322e-11	-0.308881	0.01	0.071	1.3732e-06
chr6-47135714-47136004	1.33864e-07	0.268662	0.073	0.015	0.0137879		chr13-109271744-109272285	1.34336e-11	-0.325773	0.013	0.078	1.38365e-06
chr1-209567737-209568016	1.34123e-07	0.270569	0.059	0.01	0.0138146		chr4-48985685-48987486	1.36525e-11	-0.319447	0.071	0.179	1.40619e-06
chr8-118546574-118546813	1.34701e-07	0.274941	0.061	0.01	0.0138741		chr1-43235640-43236201	1.38836e-11	-0.306806	0.015	0.076	1.42999e-06
chr2-38720496-38721123	1.3513e-07	0.281024	0.164	0.066	0.0139182		chr6-150289629-150289869	1.39956e-11	-0.305327	0.016	0.085	1.44153e-06
chr6-151446227-151446592	1.36484e-07	0.279396	0.08	0.018	0.0140578		chr9-90706188-90706540	1.41371e-11	-0.314199	0.008	0.065	1.45611e-06
chr6-78511043-78511306	1.37407e-07	0.268153	0.062	0.012	0.0141528		chr10-69979441-69980260	1.41947e-11	-0.320158	0.008	0.065	1.46204e-06
chr7-72080317-72080766	1.38086e-07	0.269636	0.069	0.013	0.0142228		chr7-26346499-26347114	1.42177e-11	-0.29691	0.123	0.221	1.46441e-06
chr1-172971263-172971558	1.38497e-07	0.257508	0.058	0.008	0.0142651		chr19-50214675-50215605	1.45644e-11	-0.286672	0.191	0.319	1.50012e-06
chr7-17094771-17095432	1.43384e-07	0.253787	0.295	0.171	0.0147685		chr6-42429721-42430082	1.45938e-11	-0.2717	0.007	0.06	1.50315e-06
chr2-63581232-63581619	1.44235e-07	0.287398	0.097	0.03	0.0148561		chr1-58971709-58972160	1.46003e-11	-0.309599	0.042	0.121	1.50382e-06
chr9-83817117-83818197	1.44821e-07	0.270241	0.174	0.08	0.0149164		chr6-9574167-9574409	1.46102e-11	-0.292152	0.004	0.05	1.50484e-06
chr7-111364276-111364815	1.4492e-07	0.270836	0.233	0.123	0.0149266		chr1-42535295-42535540	1.50186e-11	-0.274042	0.008	0.061	1.5469e-06
chr2-190763971-190764394	1.4645e-07	0.291151	0.125	0.043	0.0150842		chr10-72395349-72395899	1.50741e-11	-0.312416	0.009	0.066	1.55262e-06
chr3-190229811-190230436	1.46602e-07	0.281097	0.093	0.027	0.0150999		chr13-23778771-23778982	1.53361e-11	-0.292841	0.008	0.058	1.57961e-06
chr17-77423597-77423976	1.46811e-07	0.279452	0.124	0.042	0.0151214		chr18-35513075-35513831	1.58722e-11	-0.345181	0.067	0.174	1.63482e-06
chr3-172477015-172477548	1.47492e-07	0.290577	0.151	0.066	0.0151916		chr2-28979853-28980096	1.58759e-11	-0.291875	0.024	0.09	1.6352e-06
chr11-355577-356426	1.50267e-07	0.282246	0.126	0.048	0.0154774		chr6-112030206-112030574	1.62011e-11	-0.289177	0.025	0.095	1.6687e-06
chr8-141153999-141154415	1.50424e-07	0.266269	0.217	0.118	0.0154935		chr10-70325296-70325738	1.62931e-11	-0.339474	0.04	0.13	1.67817e-06
chr1-43731835-43732183	1.51057e-07	0.265413	0.056	0.007	0.0155587		chr17-19011053-19011298	1.64947e-11	-0.312736	0.019	0.085	1.69894e-06
chr9-18459936-18460243	1.52838e-07	0.258189	0.061	0.01	0.0157422		chr19-24051531-24051803	1.68235e-11	-0.286227	0.013	0.078	1.7328e-06
chr17-13945873-13946188	1.54092e-07	0.267728	0.074	0.017	0.0158713		chr6-30721978-30722212	1.74833e-11	-0.33836	0.027	0.103	1.80076e-06
chr1-21252090-21252465	1.54542e-07	0.27948	0.106	0.038	0.0159177		chr16-24088776-24089052	1.74912e-11	-0.303424	0.007	0.06	1.80157e-06
chr2-46985119-46985322	1.57366e-07	0.265519	0.066	0.012	0.0162086		chr1-21764549-21764988	1.77272e-11	-0.294643	0.031	0.106	1.82589e-06
chr5-9441547-9441895	1.57566e-07	0.264939	0.067	0.01	0.0162291		chr14-69579975-69580350	1.78197e-11	-0.27162	0.007	0.056	1.83541e-06
chr4-168843634-168843977	1.57876e-07	0.281005	0.092	0.028	0.016261		chr18-3816982-3817214	1.78806e-11	-0.298262	0.008	0.065	1.84168e-06
chr7-64890815-64891138	1.58325e-07	0.253068	0.062	0.01	0.0163073		chr3-170334845-170335148	1.81114e-11	-0.327472	0.008	0.065	1.86545e-06
chr1-22177334-22177700	1.58368e-07	0.286263	0.12	0.045	0.0163117		chr22-30210379-30210589	1.81473e-11	-0.267509	0.005	0.051	1.86915e-06
chr6-56246586-56247656	1.59001e-07	0.282759	0.109	0.037	0.0163769		chr17-83075343-83075558	1.82361e-11	-0.305675	0.026	0.101	1.8783e-06
chr7-5423776-5424155	1.60233e-07	0.263124	0.23	0.126	0.0165038		chr2-28296919-28297235	1.82763e-11	-0.290897	0.008	0.063	1.88244e-06
chr9-89991159-89991596	1.60959e-07	0.287849	0.131	0.051	0.0165786		chr4-168486986-168487708	1.85176e-11	-0.325099	0.021	0.095	1.9073e-06
chr1-66436406-66437044	1.61631e-07	0.284702	0.157	0.068	0.0166478		chr5-79193817-79194064	1.86791e-11	-0.296478	0.005	0.056	1.92393e-06
chr3-189292804-189293413	1.647e-07	0.255871	0.054	0.008	0.016964		chr5-31990623-31991145	1.87323e-11	-0.319771	0.022	0.09	1.92941e-06
chr16-57372181-57372787	1.70062e-07	0.259948	0.08	0.018	0.0175162		chr1-81678820-81679085	1.90986e-11	-0.280418	0.014	0.073	1.96714e-06
chr5-35339565-35339944	1.70514e-07	0.281448	0.067	0.017	0.0175627		chr2-130828988-130829266	1.91622e-11	-0.319957	0.023	0.095	1.97369e-06
chr6-105599557-105600008	1.72951e-07	0.268296	0.098	0.028	0.0178138		chr3-29456972-29457247	1.93144e-11	-0.284435	0.008	0.06	1.98936e-06
chr17-76562808-76563034	1.73846e-07	0.2506	0.066	0.013	0.017906		chr8-55913622-55914066	1.9406e-11	-0.325425	0.016	0.081	1.9988e-06
chr6-27132302-27133226	1.73864e-07	0.25328	0.291	0.181	0.0179078		chr20-60947871-60948112	1.95104e-11	-0.284742	0.003	0.05	2.00955e-06
chr9-133992193-133992995	1.74096e-07	0.256486	0.151	0.061	0.0179317		chr2-69989379-69989773	1.98334e-11	-0.311065	0.006	0.061	2.04282e-06
chr7-3980290-3980517	1.74997e-07	0.25723	0.062	0.012	0.0180245		chr6-142372314-142372567	1.99913e-11	-0.315384	0.013	0.075	2.05908e-06
chr3-183162333-183162956	1.75604e-07	0.270667	0.203	0.096	0.018087		chr3-98513051-98513593	2.00121e-11	-0.309762	0.074	0.176	2.06122e-06
chr22-42433703-42434108	1.76226e-07	0.262661	0.098	0.03	0.0181511		chr3-124814602-124814974	2.0242e-11	-0.281328	0.027	0.096	2.08491e-06
chr2-233350709-233351017	1.78837e-07	0.282603	0.129	0.051	0.01842		chr1-119784570-119784785	2.02713e-11	-0.252316	0.008	0.06	2.08792e-06
chr16-83826135-83826591	1.8029e-07	0.276895	0.202	0.1	0.0185697		chr1-159965371-159965634	2.04288e-11	-0.306979	0.01	0.066	2.10414e-06
chr16-81181039-81181535	1.80328e-07	0.267925	0.105	0.03	0.0185736		chr1-9162702-9163090	2.04438e-11	-0.282526	0.016	0.078	2.1057e-06
chr15-50765165-50766069	1.80606e-07	0.26198	0.281	0.159	0.0186022		chr4-187184521-187184838	2.11569e-11	-0.30447	0.016	0.08	2.17913e-06
chr14-32129066-32129392	1.8403e-07	0.264699	0.058	0.01	0.0189549		chr3-72625572-72625938	2.11611e-11	-0.311457	0.073	0.166	2.17958e-06
chr6-44386653-44388260	1.8524e-07	0.265401	0.214	0.113	0.0190795		chr19-48452250-48452449	2.11654e-11	-0.318756	0.016	0.081	2.18002e-06
chr14-25048524-25048847	1.85509e-07	0.271997	0.101	0.035	0.0191072		chr1-47894610-47895023	2.13273e-11	-0.318163	0.021	0.09	2.19669e-06
chr10-50621950-50622370	1.8558e-07	0.268223	0.13	0.056	0.0191145		chr12-55927572-55928196	2.15192e-11	-0.316787	0.066	0.166	2.21645e-06
chr1-93666721-93667051	1.86471e-07	0.265655	0.071	0.015	0.0192063		chr16-87733240-87733520	2.16713e-11	-0.348909	0.012	0.073	2.23212e-06
chr8-101849636-101850157	1.87746e-07	0.277404	0.069	0.015	0.0193377		chr20-53032692-53032913	2.16975e-11	-0.28217	0.005	0.053	2.23482e-06
chr1-229840949-229841538	1.9071e-07	0.293405	0.104	0.033	0.019643		chr21-41622890-41623176	2.17137e-11	-0.289479	0.022	0.091	2.23649e-06
chr15-71079383-71079880	1.90715e-07	0.263953	0.089	0.025	0.0196434		chr6-137588447-137589744	2.18721e-11	-0.320096	0.089	0.203	2.25281e-06
chr10-33509167-33509533	1.93158e-07	0.26127	0.073	0.018	0.0198951		chr7-5296368-5297117	2.19585e-11	-0.27589	0.119	0.223	2.2617e-06
chr1-226658209-226658437	1.95338e-07	0.26867	0.105	0.035	0.0201197		chr13-109684464-109685064	2.20389e-11	-0.29366	0.012	0.075	2.26998e-06
chr17-35312749-35315576	1.9634e-07	0.273366	0.137	0.058	0.0202228		chr7-75823231-75823694	2.21069e-11	-0.284532	0.007	0.06	2.27699e-06
chr22-23849179-23849941	1.96762e-07	0.270493	0.205	0.11	0.0202663		chr20-1871933-1872241	2.26577e-11	-0.300398	0.022	0.093	2.33372e-06
chr14-99274371-99274972	1.96938e-07	0.272931	0.198	0.101	0.0202844		chr21-26003432-26003717	2.29796e-11	-0.301938	0.009	0.066	2.36688e-06
chr3-49638350-49638819	1.97107e-07	0.291893	0.1	0.033	0.0203019		chr12-120955039-120955515	2.3031e-11	-0.306066	0.055	0.148	2.37217e-06
chr11-61972672-61973078	1.97215e-07	0.268298	0.115	0.04	0.0203129		chr18-79440752-79441018	2.31668e-11	-0.311074	0.028	0.105	2.38616e-06
chr3-50539734-50540269	1.98171e-07	0.277	0.162	0.075	0.0204114		chr12-121786290-121786783	2.33089e-11	-0.296862	0.145	0.259	2.4008e-06
chr2-121038643-121039171	1.9884e-07	0.274228	0.091	0.025	0.0204803		chr14-33589304-33589581	2.39516e-11	-0.268298	0.01	0.068	2.46699e-06
chr6-37499462-37500133	2.01318e-07	0.271017	0.198	0.091	0.0207355		chr11-92852863-92853376	2.39916e-11	-0.34227	0.079	0.186	2.47112e-06
chr3-53645805-53646084	2.01394e-07	0.268488	0.065	0.012	0.0207434		chr1-116537388-116537734	2.40073e-11	-0.344933	0.029	0.103	2.47273e-06
chr11-129895092-129895985	2.0147e-07	0.259911	0.27	0.151	0.0207512		chr15-70093578-70093883	2.4133e-11	-0.306922	0.051	0.135	2.48568e-06
chr17-44326849-44327090	2.0201e-07	0.258857	0.115	0.042	0.0208068		chr7-135707642-135707867	2.42326e-11	-0.305229	0.014	0.075	2.49594e-06
chr15-76418256-76419142	2.02288e-07	0.261256	0.071	0.017	0.0208355		chr9-121564932-121565213	2.49335e-11	-0.338499	0.025	0.096	2.56813e-06
chr1-11680563-11681617	2.03009e-07	0.254421	0.258	0.143	0.0209097		chr6-138087566-138087991	2.49788e-11	-0.294885	0.03	0.103	2.57279e-06
chr9-131732004-131732371	2.03352e-07	0.273657	0.089	0.027	0.0209451		chr6-157124862-157125139	2.49935e-11	-0.290174	0.016	0.076	2.57431e-06
chr2-231244805-231245496	2.03901e-07	0.273389	0.095	0.03	0.0210016		chr10-103736114-103736405	2.5344e-11	-0.311757	0.021	0.088	2.61041e-06
chr16-23121012-23121402	2.03961e-07	0.276376	0.073	0.015	0.0210078		chr16-25124533-25124798	2.53758e-11	-0.295629	0.013	0.075	2.61368e-06
chr5-110817346-110817746	2.04542e-07	0.283601	0.083	0.022	0.0210677		chr18-76580191-76580616	2.53829e-11	-0.293297	0.007	0.058	2.61442e-06
chr1-7401784-7402285	2.05747e-07	0.270771	0.166	0.078	0.0211917		chr11-130653886-130654108	2.55247e-11	-0.319564	0.008	0.063	2.62901e-06
chr5-61916850-61917674	2.07699e-07	0.29037	0.147	0.063	0.0213928		chr20-1429230-1429597	2.55465e-11	-0.294954	0.007	0.058	2.63126e-06
chr1-30613208-30613585	2.09559e-07	0.291485	0.11	0.035	0.0215843		chr3-149390706-149391180	2.57228e-11	-0.29226	0.013	0.071	2.64943e-06
chr2-189254532-189254860	2.10158e-07	0.258076	0.058	0.008	0.0216461		chr12-121227330-121227630	2.60201e-11	-0.304019	0.028	0.103	2.68004e-06
chr1-23126774-23127019	2.10233e-07	0.26145	0.051	0.007	0.0216537		chr1-45568334-45568679	2.60289e-11	-0.291831	0.007	0.056	2.68095e-06
chr21-17461053-17461344	2.11065e-07	0.26	0.075	0.02	0.0217394		chr11-65803903-65804274	2.6181e-11	-0.28937	0.006	0.055	2.69662e-06
chr9-83304731-83305058	2.11235e-07	0.252641	0.056	0.008	0.021757		chr1-95650630-95651036	2.62131e-11	-0.316258	0.055	0.143	2.69992e-06
chr2-109720829-109721440	2.11766e-07	0.281431	0.135	0.05	0.0218117		chr17-17979583-17980146	2.63508e-11	-0.292977	0.041	0.128	2.7141e-06
chr17-18990374-18990644	2.1215e-07	0.252902	0.09	0.027	0.0218512		chr7-73793641-73793901	2.64415e-11	-0.283724	0.007	0.055	2.72345e-06
chr17-50672142-50672419	2.13418e-07	0.275926	0.08	0.018	0.0219819		chr1-1069898-1070173	2.70417e-11	-0.329971	0.044	0.123	2.78527e-06
chr2-108958009-108958295	2.14322e-07	0.276584	0.094	0.028	0.0220749		chr6-44050870-44051211	2.73877e-11	-0.302992	0.027	0.1	2.82091e-06
chr19-10533519-10533928	2.14593e-07	0.2819	0.104	0.033	0.0221029		chr15-70264725-70264993	2.76076e-11	-0.294242	0.013	0.073	2.84355e-06
chr1-172928410-172928760	2.15649e-07	0.280427	0.072	0.015	0.0222116		chr2-70783425-70783886	2.76826e-11	-0.308187	0.008	0.063	2.85128e-06
chr6-11223416-11223656	2.1579e-07	0.254477	0.058	0.008	0.0222262		chr6-152368803-152369033	2.77229e-11	-0.286712	0.006	0.053	2.85543e-06
chr19-16076106-16076776	2.15854e-07	0.272296	0.15	0.065	0.0222328		chr5-96942209-96942470	2.82334e-11	-0.306902	0.015	0.076	2.90802e-06
chr13-29676579-29677492	2.16093e-07	0.2862	0.127	0.048	0.0222573		chr2-118974046-118974330	2.84308e-11	-0.29427	0.01	0.07	2.92834e-06
chr18-22465943-22466362	2.16415e-07	0.280111	0.099	0.032	0.0222905		chr2-38407114-38407643	2.87879e-11	-0.294001	0.021	0.091	2.96512e-06
chr7-105219866-105220080	2.16769e-07	0.259684	0.076	0.02	0.022327		chr12-29885003-29885284	2.91446e-11	-0.323545	0.015	0.08	3.00186e-06
chr11-10522887-10523303	2.18689e-07	0.277404	0.134	0.051	0.0225247		chr9-128298858-128299346	2.91603e-11	-0.295933	0.051	0.141	3.00349e-06
chr6-143652727-143653119	2.19026e-07	0.261561	0.058	0.008	0.0225594		chr14-63878063-63878327	2.91621e-11	-0.301933	0.015	0.078	3.00367e-06
chr15-73981697-73982143	2.19324e-07	0.266352	0.082	0.022	0.0225902		chr10-18610586-18610817	2.92328e-11	-0.307789	0.007	0.058	3.01095e-06
chr10-34280515-34281440	2.22149e-07	0.266573	0.128	0.048	0.0228811		chr6-33744084-33744643	2.95445e-11	-0.309556	0.056	0.141	3.04306e-06
chr3-186365629-186365915	2.23803e-07	0.271341	0.086	0.022	0.0230514		chr16-9909122-9909388	2.98228e-11	-0.306742	0.008	0.063	3.07171e-06
chr15-64355463-64356468	2.30393e-07	0.269777	0.18	0.083	0.0237303		chr17-2406859-2407731	3.00576e-11	-0.302654	0.075	0.173	3.0959e-06
chr7-22853815-22854563	2.32659e-07	0.258089	0.116	0.04	0.0239637		chr1-93818311-93818542	3.01894e-11	-0.279179	0.004	0.051	3.10948e-06
chr7-7415853-7416567	2.35442e-07	0.29338	0.158	0.073	0.0242503		chr15-45616811-45617313	3.06591e-11	-0.309061	0.027	0.096	3.15786e-06
chr5-136028060-136028398	2.36112e-07	0.279722	0.106	0.033	0.0243193		chr10-114538420-114538811	3.09031e-11	-0.314533	0.025	0.101	3.18299e-06
chr2-120715964-120716202	2.36885e-07	0.252277	0.064	0.012	0.0243989		chr1-241641140-241641386	3.12626e-11	-0.305073	0.008	0.068	3.22002e-06
chr10-116774739-116775100	2.37198e-07	0.26878	0.075	0.017	0.0244311		chr8-37216231-37216857	3.1728e-11	-0.262154	0.01	0.063	3.26796e-06
chr20-44151607-44151959	2.38374e-07	0.278985	0.104	0.032	0.0245523		chr1-95039709-95040000	3.20224e-11	-0.293312	0.016	0.075	3.29828e-06
chr6-169289731-169289959	2.40101e-07	0.270808	0.065	0.012	0.0247302		chr10-122316546-122316778	3.21019e-11	-0.315558	0.008	0.06	3.30647e-06
chr22-18031664-18031965	2.448e-07	0.273468	0.092	0.027	0.0252142		chr17-78541818-78542128	3.22607e-11	-0.296741	0.019	0.081	3.32282e-06
chr10-75208154-75208530	2.47114e-07	0.263922	0.131	0.047	0.0254525		chr20-32112873-32113187	3.22677e-11	-0.296828	0.043	0.121	3.32354e-06
chr19-2702426-2702967	2.48503e-07	0.250933	0.251	0.148	0.0255956		chr2-102488108-102488447	3.23738e-11	-0.31514	0.017	0.085	3.33447e-06
chr12-7129664-7130447	2.48887e-07	0.26722	0.156	0.061	0.0256351		chr16-2769653-2769857	3.29591e-11	-0.325676	0.017	0.08	3.39476e-06
chr21-39048028-39048476	2.56436e-07	0.270808	0.138	0.056	0.0264127		chr5-152787635-152788117	3.30226e-11	-0.307091	0.03	0.106	3.40129e-06
chr4-38154821-38155670	2.56488e-07	0.259121	0.141	0.056	0.026418		chr13-51618659-51618945	3.31694e-11	-0.291688	0.008	0.061	3.41642e-06
chr14-100304728-100305095	2.57691e-07	0.27432	0.104	0.035	0.0265419		chr3-130821003-130821266	3.32739e-11	-0.263029	0.009	0.061	3.42717e-06
chr20-6882963-6883251	2.59681e-07	0.265392	0.075	0.018	0.0267469		chr2-172121190-172121832	3.3487e-11	-0.302717	0.044	0.126	3.44913e-06
chr2-65432189-65432901	2.6207e-07	0.272663	0.176	0.085	0.026993		chr16-90044089-90044391	3.36062e-11	-0.320315	0.027	0.101	3.4614e-06
chr19-2478852-2479466	2.62763e-07	0.270287	0.251	0.136	0.0270643		chr12-49259360-49259719	3.364e-11	-0.309826	0.024	0.096	3.46489e-06
chr16-57367464-57367669	2.63578e-07	0.253605	0.082	0.022	0.0271483		chr20-23477254-23477528	3.40714e-11	-0.307037	0.017	0.083	3.50932e-06
chr9-72985032-72985276	2.66797e-07	0.254436	0.058	0.01	0.0274798		chr1-9886440-9886876	3.4291e-11	-0.310293	0.031	0.105	3.53194e-06
chr5-180352833-180353687	2.70335e-07	0.271169	0.147	0.06	0.0278443		chr20-2261100-2261358	3.43214e-11	-0.29353	0.008	0.063	3.53507e-06
chr6-12816116-12816515	2.71544e-07	0.283122	0.084	0.02	0.0279688		chr3-124587056-124587289	3.43495e-11	-0.334668	0.008	0.066	3.53796e-06
chr2-205746312-205746799	2.74186e-07	0.274355	0.211	0.108	0.0282409		chr6-46490493-46492347	3.44754e-11	-0.316204	0.077	0.178	3.55093e-06
chr6-32861128-32861512	2.74279e-07	0.28615	0.123	0.048	0.0282505		chr11-12754734-12755131	3.49629e-11	-0.315917	0.022	0.085	3.60115e-06
chr3-185402612-185402950	2.75287e-07	0.27384	0.082	0.022	0.0283543		chr19-1632670-1633195	3.54848e-11	-0.31936	0.043	0.13	3.6549e-06
chr5-45578247-45578556	2.75422e-07	0.250532	0.051	0.008	0.0283682		chr19-35529253-35529564	3.55993e-11	-0.296211	0.029	0.103	3.66669e-06
chr6-6970686-6971187	2.77364e-07	0.254478	0.074	0.015	0.0285682		chr10-1050611-1050812	3.57e-11	-0.30669	0.025	0.095	3.67706e-06
chr7-118754837-118755488	2.77934e-07	0.277059	0.15	0.068	0.0286269		chr7-135536240-135536442	3.5886e-11	-0.3046	0.005	0.055	3.69622e-06
chr17-78313815-78314522	2.82894e-07	0.26297	0.206	0.103	0.0291378		chr17-2346429-2346910	3.58871e-11	-0.307424	0.044	0.125	3.69633e-06
chr17-59842910-59843365	2.83015e-07	0.275266	0.094	0.028	0.0291503		chr18-78631995-78632530	3.60803e-11	-0.303348	0.099	0.213	3.71624e-06
chr22-19292283-19292850	2.87114e-07	0.260994	0.1	0.032	0.0295724		chr19-14954234-14954687	3.64214e-11	-0.311115	0.023	0.09	3.75136e-06
chr6-139150923-139151140	2.87995e-07	0.263801	0.079	0.022	0.0296632		chr16-74843721-74843940	3.69884e-11	-0.273453	0.007	0.056	3.80976e-06
chr10-29784361-29784737	2.89959e-07	0.273857	0.154	0.065	0.0298655		chr9-83062381-83063375	3.70208e-11	-0.311201	0.024	0.096	3.81311e-06
chr15-83284154-83285070	2.9054e-07	0.262388	0.142	0.056	0.0299253		chr11-72736430-72736746	3.73527e-11	-0.306424	0.025	0.098	3.84729e-06
chr10-14185508-14185824	2.91787e-07	0.250896	0.073	0.017	0.0300537		chr10-71598754-71598972	3.7474e-11	-0.292606	0.011	0.07	3.85979e-06
chr4-182448065-182449413	2.91835e-07	0.269613	0.152	0.066	0.0300587		chr8-37495766-37496104	3.79537e-11	-0.282652	0.016	0.076	3.90919e-06
chr2-63124275-63124491	2.9501e-07	0.25847	0.07	0.013	0.0303857		chr19-49050300-49050789	3.84498e-11	-0.310391	0.032	0.111	3.96029e-06
chr2-186693697-186694580	2.95207e-07	0.267757	0.115	0.038	0.030406		chr2-39431782-39432000	3.86038e-11	-0.279811	0.009	0.063	3.97615e-06
chr2-23135584-23136067	2.96598e-07	0.253355	0.062	0.012	0.0305493		chr2-20145459-20146097	3.87677e-11	-0.297777	0.024	0.096	3.99303e-06
chr8-42543146-42543488	3.00169e-07	0.274456	0.141	0.058	0.0309171		chr3-128586009-128586267	3.93561e-11	-0.312712	0.018	0.08	4.05364e-06
chr21-45409846-45410159	3.01471e-07	0.266545	0.106	0.033	0.0310513		chr9-113884802-113885236	3.99764e-11	-0.316256	0.039	0.118	4.11753e-06
chr2-176491177-176491603	3.04145e-07	0.271364	0.152	0.065	0.0313267		chr6-105797623-105797870	4.02102e-11	-0.325277	0.01	0.068	4.14161e-06
chr10-125406855-125407848	3.05342e-07	0.267702	0.099	0.032	0.0314499		chr1-152517166-152517730	4.04016e-11	-0.315398	0.028	0.101	4.16133e-06
chr15-38207573-38208062	3.05478e-07	0.2594	0.067	0.012	0.0314639		chr17-68310168-68310424	4.04519e-11	-0.271755	0.005	0.05	4.1665e-06
chr7-96786169-96786529	3.0724e-07	0.255382	0.077	0.02	0.0316454		chr6-36450218-36450647	4.04531e-11	-0.28091	0.009	0.065	4.16663e-06
chr2-133579310-133579696	3.08304e-07	0.268661	0.111	0.037	0.031755		chr6-53465652-53466186	4.07474e-11	-0.272349	0.029	0.1	4.19695e-06
chr13-60765988-60766378	3.13502e-07	0.297395	0.108	0.038	0.0322904		chr10-5509397-5509741	4.11269e-11	-0.296443	0.03	0.103	4.23603e-06
chr12-128179491-128179756	3.18401e-07	0.262079	0.063	0.012	0.032795		chr19-46124654-46125127	4.19972e-11	-0.276247	0.015	0.075	4.32567e-06
chr4-99060193-99060530	3.19405e-07	0.277157	0.078	0.018	0.0328984		chr8-123443138-123443726	4.26253e-11	-0.306702	0.037	0.116	4.39037e-06
chr7-12941556-12941859	3.19777e-07	0.270113	0.099	0.03	0.0329368		chr16-65250983-65251235	4.26535e-11	-0.296206	0.01	0.063	4.39327e-06
chr4-48668407-48668814	3.20025e-07	0.253969	0.053	0.008	0.0329622		chr9-127451914-127452557	4.28962e-11	-0.316771	0.072	0.169	4.41827e-06
chr3-175659851-175660239	3.21627e-07	0.273064	0.077	0.018	0.0331273		chr2-160936486-160936698	4.31485e-11	-0.253129	0.008	0.055	4.44425e-06
chr14-77032882-77033731	3.25316e-07	0.257842	0.216	0.118	0.0335072		chr8-48503965-48504410	4.32478e-11	-0.284586	0.123	0.224	4.45448e-06
chr7-50865399-50865687	3.28854e-07	0.263163	0.066	0.013	0.0338716		chr9-15217739-15217942	4.50701e-11	-0.302029	0.007	0.058	4.64217e-06
chr3-178584105-178584395	3.2928e-07	0.269666	0.059	0.01	0.0339155		chr21-43883956-43884239	4.61312e-11	-0.296022	0.027	0.095	4.75147e-06
chr17-50318376-50319190	3.31518e-07	0.250951	0.096	0.028	0.034146		chr16-66426481-66428335	4.62483e-11	-0.319928	0.098	0.201	4.76353e-06
chr9-81627419-81628034	3.34547e-07	0.283787	0.124	0.047	0.034458		chr14-35254734-35255080	4.63444e-11	-0.303416	0.009	0.061	4.77343e-06
chr10-6088656-6089812	3.35334e-07	0.256896	0.202	0.103	0.034539		chr12-6375395-6375610	4.67251e-11	-0.317038	0.015	0.078	4.81264e-06
chr11-76860381-76861401	3.41083e-07	0.251582	0.298	0.179	0.0351312		chr4-183624591-183624883	4.70164e-11	-0.302708	0.01	0.065	4.84264e-06
chr3-159762965-159763984	3.45297e-07	0.281529	0.158	0.068	0.0355652		chr21-25742776-25743186	4.70579e-11	-0.306014	0.008	0.06	4.84692e-06
chr2-160956176-160956826	3.47152e-07	0.26534	0.173	0.086	0.0357563		chr17-7147647-7148147	4.86817e-11	-0.26906	0.009	0.065	5.01416e-06
chr1-153536034-153536292	3.50046e-07	0.259007	0.106	0.032	0.0360544		chr19-18029879-18030170	4.88831e-11	-0.273145	0.008	0.058	5.03491e-06
chr16-2962865-2963508	3.5133e-07	0.275609	0.137	0.058	0.0361866		chr1-43423685-43423935	4.92833e-11	-0.314091	0.033	0.111	5.07613e-06
chr19-40528972-40529459	3.5347e-07	0.268987	0.144	0.066	0.0364071		chr5-64765942-64766442	4.96697e-11	-0.306974	0.025	0.098	5.11593e-06
chr7-102363427-102364069	3.54986e-07	0.255988	0.187	0.083	0.0365632		chr7-74476771-74476975	5.07145e-11	-0.285703	0.012	0.071	5.22354e-06
chr15-91455801-91456804	3.59458e-07	0.285323	0.109	0.04	0.0370238		chr16-56344025-56344348	5.14733e-11	-0.310699	0.049	0.138	5.30169e-06
chr20-56554830-56555209	3.61227e-07	0.26438	0.099	0.032	0.037206		chr4-53920212-53920446	5.23747e-11	-0.28886	0.012	0.071	5.39455e-06
chr1-224198246-224198838	3.61538e-07	0.262763	0.11	0.038	0.0372381		chr10-117217412-117217800	5.3081e-11	-0.314296	0.024	0.096	5.46729e-06
chr9-86529521-86529790	3.62215e-07	0.261923	0.083	0.023	0.0373078		chr15-45021357-45021716	5.3977e-11	-0.308561	0.033	0.113	5.55958e-06
chr9-84862654-84863139	3.67958e-07	0.272097	0.12	0.045	0.0378993		chr5-141521016-141521481	5.43346e-11	-0.277838	0.025	0.09	5.59641e-06
chr3-78972680-78972980	3.71012e-07	0.276434	0.078	0.02	0.0382139		chr3-42150003-42150397	5.47015e-11	-0.308797	0.024	0.096	5.6342e-06
chr4-153233741-153234228	3.72601e-07	0.254943	0.072	0.017	0.0383775		chr17-38509125-38509850	5.52562e-11	-0.309149	0.051	0.14	5.69133e-06
chr14-34258360-34258691	3.73821e-07	0.26208	0.084	0.027	0.0385032		chr7-32977175-32977387	5.56027e-11	-0.280015	0.009	0.061	5.72702e-06
chr10-112949831-112950332	3.74822e-07	0.254658	0.231	0.123	0.0386063		chr6-15417762-15418145	5.57604e-11	-0.299126	0.008	0.061	5.74326e-06
chr19-48660836-48661294	3.76722e-07	0.251563	0.105	0.037	0.038802		chr2-28952040-28952691	5.60113e-11	-0.278404	0.018	0.078	5.7691e-06
chr10-43452137-43452414	3.78574e-07	0.260956	0.085	0.022	0.0389927		chr18-50193266-50194035	5.66384e-11	-0.324074	0.021	0.09	5.8337e-06
chr3-4751141-4751778	3.82756e-07	0.276671	0.155	0.071	0.0394235		chr19-15222728-15223960	5.69592e-11	-0.289967	0.1	0.201	5.86674e-06
chr5-151684838-151685266	3.83862e-07	0.274451	0.076	0.02	0.0395374		chr16-7137903-7138299	5.75396e-11	-0.299521	0.035	0.11	5.92652e-06
chr5-138664580-138664910	3.85422e-07	0.262731	0.085	0.023	0.0396981		chr20-4068734-4068948	5.80893e-11	-0.282614	0.008	0.061	5.98314e-06
chr12-94560709-94561186	3.88953e-07	0.272076	0.212	0.11	0.0400618		chrX-39063058-39063356	5.82466e-11	-0.274325	0.01	0.066	5.99934e-06
chr3-171459912-171460662	3.8911e-07	0.264338	0.125	0.043	0.040078		chr6-4644930-4645281	5.89896e-11	-0.302904	0.027	0.101	6.07587e-06
chr8-93912277-93912705	3.89746e-07	0.279795	0.128	0.05	0.0401434		chr16-4934135-4934340	5.91988e-11	-0.30604	0.016	0.081	6.09741e-06
chr4-83256736-83257140	3.93543e-07	0.282653	0.121	0.045	0.0405345		chr8-100738508-100738982	5.96464e-11	-0.297187	0.013	0.071	6.14352e-06
chr12-52514694-52515266	3.95301e-07	0.264454	0.081	0.02	0.0407156		chr10-78065995-78066265	6.08863e-11	-0.28576	0.01	0.063	6.27123e-06
chr10-68720878-68721772	3.98004e-07	0.25638	0.22	0.12	0.040994		chr12-32290422-32290736	6.11909e-11	-0.312965	0.024	0.093	6.3026e-06
chr12-26298864-26299342	4.04098e-07	0.270136	0.097	0.03	0.0416217		chr6-113493829-113494288	6.14011e-11	-0.285324	0.027	0.096	6.32425e-06
chr15-93063346-93063791	4.18863e-07	0.277078	0.135	0.051	0.0431425		chr20-61757978-61758523	6.17955e-11	-0.320472	0.059	0.156	6.36487e-06
chr15-66700827-66701306	4.22127e-07	0.253181	0.196	0.1	0.0434787		chr14-104119895-104120123	6.1967e-11	-0.267019	0.009	0.065	6.38253e-06
chr17-28743050-28743350	4.24483e-07	0.260781	0.176	0.086	0.0437214		chr5-107306036-107306317	6.2099e-11	-0.293089	0.005	0.055	6.39614e-06
chr20-2236256-2236579	4.25195e-07	0.262425	0.08	0.02	0.0437946		chr11-78715584-78715969	6.2961e-11	-0.295786	0.012	0.071	6.48492e-06
chr1-211701783-211702035	4.34321e-07	0.263933	0.072	0.017	0.0447347		chr15-56016123-56016396	6.4112e-11	-0.271469	0.007	0.055	6.60347e-06
chr12-116712710-116713101	4.34872e-07	0.268501	0.078	0.02	0.0447914		chr9-135851758-135852108	6.57057e-11	-0.28071	0.017	0.075	6.76762e-06
chr14-78227462-78227948	4.35596e-07	0.266508	0.075	0.018	0.044866		chr16-69539547-69539911	6.68573e-11	-0.285106	0.01	0.063	6.88623e-06
chr2-31302979-31303630	4.37179e-07	0.252784	0.066	0.015	0.045029		chr3-20240192-20240725	6.77231e-11	-0.286479	0.007	0.055	6.97541e-06
chr11-35040205-35040594	4.38696e-07	0.273667	0.112	0.038	0.0451853		chr8-17386585-17387158	6.80036e-11	-0.328045	0.024	0.093	7.0043e-06
chr19-47776476-47776683	4.41654e-07	0.26198	0.099	0.028	0.0454899		chr7-122217168-122217404	6.80089e-11	-0.27882	0.007	0.058	7.00485e-06
chr14-102604894-102605356	4.41717e-07	0.270026	0.114	0.043	0.0454964		chr13-112664492-112665248	6.92085e-11	-0.32043	0.061	0.158	7.1284e-06
chr6-50905363-50905621	4.42241e-07	0.268599	0.072	0.018	0.0455504		chr19-43470250-43470640	6.95376e-11	-0.263003	0.04	0.113	7.1623e-06
chr10-103930947-103931275	4.42606e-07	0.250538	0.071	0.015	0.045588		chr20-59826204-59826699	6.999e-11	-0.327744	0.088	0.193	7.2089e-06
chr12-103560589-103560896	4.47905e-07	0.255236	0.059	0.01	0.0461338		chr5-133170767-133171279	7.03255e-11	-0.265993	0.007	0.058	7.24346e-06
chr5-132293240-132294527	4.51709e-07	0.252978	0.301	0.166	0.0465256		chr10-11612581-11613015	7.08513e-11	-0.317298	0.056	0.136	7.29762e-06
chr2-172790473-172790823	4.55598e-07	0.266646	0.07	0.017	0.0469261		chr19-19568770-19569222	7.11893e-11	-0.327064	0.043	0.126	7.33243e-06
chr3-64163384-64163645	4.59666e-07	0.253545	0.074	0.015	0.0473451		chr1-43523103-43523403	7.14054e-11	-0.287515	0.022	0.086	7.35469e-06
chr2-207239031-207239717	4.60548e-07	0.262155	0.176	0.085	0.047436		chr1-207002649-207003015	7.16747e-11	-0.309945	0.024	0.095	7.38242e-06
chr1-90399976-90400408	4.60673e-07	0.260546	0.052	0.008	0.0474488		chr17-27247375-27247731	7.20983e-11	-0.295312	0.026	0.096	7.42605e-06
chr1-111592568-111593374	4.6409e-07	0.263683	0.249	0.128	0.0478008		chr16-65249664-65250122	7.41537e-11	-0.318949	0.059	0.154	7.63776e-06
chr4-39990973-39991524	4.66959e-07	0.255393	0.088	0.028	0.0480963		chr9-109468955-109469581	7.46985e-11	-0.297772	0.079	0.176	7.69387e-06
chr6-7553572-7554197	4.67302e-07	0.256138	0.228	0.128	0.0481316		chr18-49312909-49313210	7.47757e-11	-0.29885	0.012	0.07	7.70182e-06
chr9-101533360-101534061	4.68178e-07	0.252451	0.264	0.154	0.0482218		chr2-102006363-102006949	7.48581e-11	-0.302058	0.059	0.143	7.71031e-06
chr9-113994150-113994410	4.73257e-07	0.259566	0.083	0.018	0.048745		chr15-70509842-70510053	7.64098e-11	-0.298798	0.008	0.058	7.87013e-06
chr6-159915419-159915937	4.73468e-07	0.250591	0.069	0.015	0.0487668		chr5-10267567-10267858	7.78402e-11	-0.28337	0.013	0.075	8.01747e-06
chr7-100837088-100837638	4.78287e-07	0.257645	0.117	0.047	0.0492631		chr1-99800339-99800982	7.80161e-11	-0.322104	0.013	0.073	8.03558e-06
chr6-132764321-132764693	4.81573e-07	0.268654	0.115	0.043	0.0496015		chr20-18613517-18613847	8.0251e-11	-0.29943	0.009	0.066	8.26578e-06
chr9-16637936-16638201	4.81858e-07	0.262321	0.074	0.018	0.0496309		chr10-29439016-29439222	8.03505e-11	-0.289764	0.005	0.053	8.27602e-06
chr12-53842759-53843039	4.97432e-07	0.257382	0.062	0.01	0.051235		chr16-84340282-84340868	8.16585e-11	-0.27675	0.024	0.088	8.41074e-06
chr1-106998277-106998858	4.9948e-07	0.279108	0.145	0.058	0.0514459		chr11-75450075-75450536	8.18248e-11	-0.31205	0.04	0.123	8.42787e-06
chr12-43306004-43306332	4.99905e-07	0.271142	0.069	0.015	0.0514898		chr2-99303223-99303732	8.23515e-11	-0.270846	0.008	0.06	8.48213e-06
chr16-68936509-68937079	5.001e-07	0.267171	0.114	0.04	0.0515098		chr16-16850181-16850566	8.23838e-11	-0.269071	0.011	0.066	8.48545e-06
chr6-28985254-28985744	5.11604e-07	0.26134	0.164	0.076	0.0526947		chr11-34749832-34750226	8.31146e-11	-0.277326	0.014	0.073	8.56072e-06
chr16-57866235-57866463	5.11755e-07	0.272692	0.071	0.015	0.0527102		chr1-242875987-242876390	8.3812e-11	-0.286787	0.01	0.068	8.63256e-06
chr6-137790352-137790771	5.12755e-07	0.281248	0.098	0.032	0.0528132		chr6-33670539-33670754	8.42234e-11	-0.266502	0.006	0.053	8.67492e-06
chr12-45232872-45233307	5.13324e-07	0.27763	0.169	0.083	0.0528719		chr4-107419542-107419835	8.52363e-11	-0.29913	0.02	0.09	8.77926e-06
chr20-48298824-48299371	5.14297e-07	0.258774	0.1	0.033	0.0529721		chr5-174589041-174589338	8.58852e-11	-0.31019	0.008	0.063	8.84609e-06
chr18-26226091-26227116	5.16736e-07	0.251966	0.273	0.159	0.0532233		chr5-127088037-127088507	8.68855e-11	-0.314879	0.01	0.066	8.94912e-06
chr2-156333812-156334916	5.21136e-07	0.260155	0.187	0.093	0.0536765		chr9-94300170-94301226	8.71366e-11	-0.276605	0.006	0.051	8.97498e-06
chr15-40769346-40769717	5.22082e-07	0.257919	0.154	0.071	0.0537739		chr8-81266450-81266847	8.78887e-11	-0.269148	0.021	0.085	9.05245e-06
chr9-89544261-89544573	5.27023e-07	0.258882	0.061	0.012	0.0542828		chr9-38006018-38006429	8.91167e-11	-0.293294	0.042	0.121	9.17893e-06
chr19-53868973-53869716	5.27943e-07	0.260017	0.179	0.091	0.0543776		chr5-34062051-34062317	9.00764e-11	-0.294944	0.008	0.058	9.27778e-06
chr1-204697932-204698213	5.29166e-07	0.267978	0.123	0.047	0.0545036		chr10-62011497-62011825	9.09532e-11	-0.288367	0.006	0.055	9.36809e-06
chr9-35673478-35674013	5.31098e-07	0.250628	0.081	0.022	0.0547026		chr14-63986898-63987434	9.13518e-11	-0.271757	0.009	0.063	9.40915e-06
chr19-5340690-5341115	5.396e-07	0.256382	0.156	0.063	0.0555783		chr1-182107122-182107501	9.34119e-11	-0.316734	0.019	0.081	9.62133e-06
chr17-74605264-74605769	5.45171e-07	0.273342	0.218	0.118	0.0561521		chr6-20367769-20367980	9.34899e-11	-0.303236	0.02	0.086	9.62937e-06
chr2-205775136-205775796	5.4776e-07	0.279576	0.132	0.053	0.0564187		chr4-145736274-145736497	9.4149e-11	-0.309052	0.024	0.091	9.69726e-06
chr5-217842-219033	5.48532e-07	0.252589	0.157	0.07	0.0564983		chr4-118586354-118586741	9.44756e-11	-0.26722	0.008	0.055	9.73089e-06
chr5-68304432-68304831	5.50408e-07	0.258116	0.122	0.045	0.0566915		chr5-58157053-58157320	9.44959e-11	-0.28088	0.008	0.06	9.73298e-06
chr11-83033980-83034616	5.55872e-07	0.259618	0.079	0.02	0.0572542		chr17-81886138-81886630	9.49168e-11	-0.293207	0.052	0.14	9.77634e-06
chr15-32029947-32031117	5.57114e-07	0.258439	0.107	0.035	0.0573822		chr3-90062828-90063045	9.58421e-11	-0.270078	0.006	0.053	9.87164e-06
chr15-64699884-64700332	5.61254e-07	0.270375	0.134	0.055	0.0578086		chr7-107505854-107507183	9.60755e-11	-0.277638	0.046	0.133	9.89568e-06
chr7-130913271-130913705	5.64209e-07	0.257321	0.086	0.025	0.0581129		chr6-70709937-70710166	9.82916e-11	-0.309004	0.011	0.071	1.01239e-05
chr2-64214183-64214658	5.64238e-07	0.252836	0.09	0.027	0.0581159		chr1-27137674-27137889	9.8371e-11	-0.259826	0.005	0.05	1.01321e-05
chr14-22978976-22979500	5.6554e-07	0.253483	0.248	0.13	0.0582501		chr7-1948192-1948511	1.00438e-10	-0.299003	0.023	0.086	1.0345e-05
chr5-150790163-150790666	5.66815e-07	0.251623	0.098	0.035	0.0583814		chr19-17791275-17791498	1.01804e-10	-0.30319	0.037	0.115	1.04857e-05
chr17-74431694-74432474	5.68166e-07	0.260308	0.169	0.078	0.0585205		chr1-24175130-24175673	1.03418e-10	-0.2912	0.024	0.088	1.0652e-05
chr4-48431804-48432239	5.74162e-07	0.253673	0.072	0.017	0.0591381		chr6-36727529-36727844	1.03823e-10	-0.260486	0.008	0.06	1.06937e-05
chr9-27528820-27529915	5.74577e-07	0.262187	0.192	0.101	0.0591809		chr3-73765948-73766505	1.04185e-10	-0.299874	0.025	0.095	1.0731e-05
chr3-5078156-5078415	5.75415e-07	0.266156	0.101	0.032	0.0592671		chr5-98569233-98569599	1.05006e-10	-0.274328	0.01	0.065	1.08155e-05
chr15-76038347-76038882	5.76883e-07	0.256094	0.098	0.033	0.0594184		chr8-29765328-29765754	1.05013e-10	-0.278496	0.006	0.053	1.08162e-05
chr10-75294616-75295474	5.79134e-07	0.261302	0.231	0.12	0.0596502		chr1-171503805-171504052	1.05234e-10	-0.292538	0.01	0.063	1.08389e-05
chr1-22239434-22239740	5.79155e-07	0.267147	0.105	0.033	0.0596524		chr5-75095358-75095664	1.05702e-10	-0.320438	0.014	0.08	1.08872e-05
chr11-17985442-17986679	5.8128e-07	0.273881	0.154	0.07	0.0598712		chr1-165857194-165857560	1.06371e-10	-0.292955	0.005	0.053	1.09561e-05
chr6-160042132-160042415	5.81706e-07	0.251292	0.081	0.022	0.0599151		chr4-37642479-37642803	1.06434e-10	-0.285476	0.017	0.081	1.09626e-05
chr17-62778721-62779618	5.82954e-07	0.25383	0.294	0.178	0.0600437		chr17-81967530-81968352	1.06854e-10	-0.285141	0.068	0.159	1.10058e-05
chr17-42112151-42112411	5.84643e-07	0.253647	0.084	0.027	0.0602176		chr9-33416662-33417318	1.07998e-10	-0.29499	0.042	0.123	1.11237e-05
chr1-21933405-21934093	5.86553e-07	0.27099	0.18	0.085	0.0604144		chr2-233492150-233492415	1.08534e-10	-0.283435	0.025	0.09	1.11789e-05
chr15-73575592-73576229	5.90235e-07	0.272764	0.118	0.047	0.0607936		chr21-29245075-29245506	1.10275e-10	-0.276755	0.006	0.053	1.13582e-05
chr6-31901378-31902540	5.91199e-07	0.257136	0.202	0.106	0.0608929		chr7-98058147-98058500	1.11284e-10	-0.306667	0.013	0.076	1.14621e-05
chr1-162690927-162691207	5.94951e-07	0.250881	0.077	0.018	0.0612793		chr1-232645878-232646203	1.11767e-10	-0.264703	0.017	0.078	1.15119e-05
chr19-6530549-6531176	5.96239e-07	0.252798	0.192	0.096	0.061412		chr7-155291096-155291368	1.12953e-10	-0.281789	0.009	0.063	1.1634e-05
chr15-100221815-100222445	5.96474e-07	0.271672	0.075	0.02	0.0614362		chr22-30206932-30207200	1.13745e-10	-0.303454	0.014	0.073	1.17156e-05
chr20-10034713-10035393	6.04446e-07	0.260377	0.162	0.085	0.0622574		chr2-135993391-135993727	1.1376e-10	-0.258717	0.008	0.06	1.17171e-05
chr2-234963792-234964247	6.0848e-07	0.261875	0.098	0.032	0.0626729		chr3-197433574-197433910	1.13937e-10	-0.307935	0.006	0.058	1.17354e-05
chr17-78351471-78352027	6.18374e-07	0.254964	0.185	0.085	0.0636919		chr16-1893161-1893554	1.14193e-10	-0.301327	0.042	0.12	1.17618e-05
chr2-105409674-105410166	6.18786e-07	0.267797	0.129	0.051	0.0637343		chr22-37784777-37785255	1.16813e-10	-0.314413	0.046	0.126	1.20316e-05
chr7-42292773-42293424	6.20284e-07	0.254488	0.142	0.065	0.0638887		chrX-153829606-153830242	1.17255e-10	-0.303251	0.02	0.085	1.20772e-05
chr22-43404550-43405005	6.2867e-07	0.264345	0.131	0.055	0.0647524		chr13-77556313-77556548	1.18158e-10	-0.301701	0.014	0.073	1.21702e-05
chr1-15283543-15283820	6.31188e-07	0.251935	0.132	0.058	0.0650117		chr4-8238034-8238509	1.18942e-10	-0.277662	0.169	0.281	1.22509e-05
chr1-36171153-36171631	6.35504e-07	0.267821	0.122	0.045	0.0654563		chr5-178765872-178766103	1.19838e-10	-0.27111	0.009	0.065	1.23432e-05
chr6-159252948-159253390	6.37931e-07	0.26514	0.181	0.093	0.0657063		chr14-23078706-23078953	1.21214e-10	-0.275834	0.005	0.051	1.24849e-05
chr8-28699712-28700014	6.38577e-07	0.252612	0.085	0.027	0.0657728		chr11-69293837-69294174	1.23963e-10	-0.261327	0.054	0.141	1.2768e-05
chr21-33434647-33435157	6.45867e-07	0.270236	0.116	0.047	0.0665237		chr15-40893086-40893669	1.24629e-10	-0.287379	0.032	0.105	1.28366e-05
chr7-44264204-44264495	6.48712e-07	0.258601	0.075	0.02	0.0668167		chr2-43209375-43209589	1.25097e-10	-0.281071	0.022	0.083	1.28849e-05
chr8-101007535-101007863	6.50209e-07	0.276041	0.123	0.051	0.0669709		chr20-62602470-62603482	1.27394e-10	-0.266753	0.128	0.236	1.31215e-05
chr5-172870400-172871074	6.57549e-07	0.271371	0.171	0.085	0.0677269		chr3-108001343-108001788	1.27931e-10	-0.284728	0.025	0.093	1.31768e-05
chr10-12270741-12271457	6.58865e-07	0.260058	0.197	0.1	0.0678624		chr10-75243534-75243772	1.28983e-10	-0.270813	0.014	0.07	1.32851e-05
chr12-123690391-123690739	6.61623e-07	0.256788	0.079	0.018	0.0681465		chr10-14560330-14560627	1.29273e-10	-0.258849	0.008	0.058	1.3315e-05
chr19-48110345-48110962	6.76891e-07	0.263279	0.203	0.106	0.0697191		chr1-226708405-226708765	1.29744e-10	-0.295706	0.015	0.075	1.33635e-05
chr15-38251040-38253054	6.79229e-07	0.256666	0.193	0.093	0.0699599		chr20-45946080-45946631	1.31309e-10	-0.259692	0.023	0.083	1.35247e-05
chr3-57803533-57804084	6.94066e-07	0.260208	0.193	0.1	0.0714881		chr15-80992506-80992774	1.3388e-10	-0.268991	0.012	0.066	1.37895e-05
chr8-6852534-6853130	6.96073e-07	0.266556	0.141	0.061	0.0716948		chr5-54727928-54728159	1.35504e-10	-0.256939	0.008	0.056	1.39568e-05
chr1-85313977-85314273	7.00119e-07	0.273766	0.065	0.015	0.0721115		chr9-129682391-129682684	1.35897e-10	-0.270263	0.017	0.08	1.39973e-05
chr10-120945683-120946371	7.02883e-07	0.27239	0.16	0.073	0.0723963		chr17-19384725-19385163	1.37432e-10	-0.305727	0.058	0.151	1.41554e-05
chr13-29733144-29733673	7.06391e-07	0.266995	0.12	0.043	0.0727575		chr5-69492235-69493449	1.38705e-10	-0.299263	0.07	0.163	1.42865e-05
chr8-132881667-132882052	7.08075e-07	0.260687	0.088	0.027	0.072931		chr17-80481385-80481592	1.39091e-10	-0.290828	0.022	0.086	1.43262e-05
chr16-57808064-57808424	7.10049e-07	0.262619	0.147	0.066	0.0731344		chr15-38589310-38589746	1.43685e-10	-0.287453	0.009	0.061	1.47994e-05
chr2-186589587-186590678	7.10681e-07	0.254218	0.245	0.153	0.0731994		chr22-31061144-31061455	1.44461e-10	-0.311694	0.036	0.113	1.48794e-05
chr14-105091630-105091944	7.1729e-07	0.274197	0.191	0.096	0.0738802		chr1-201447884-201448349	1.4574e-10	-0.310292	0.044	0.126	1.5011e-05
chr3-141937436-141938077	7.215e-07	0.261195	0.11	0.04	0.0743138		chr7-69399247-69399693	1.45891e-10	-0.294153	0.035	0.11	1.50266e-05
chr1-37368517-37368948	7.23383e-07	0.26781	0.137	0.056	0.0745077		chr16-19638605-19638889	1.46214e-10	-0.273312	0.01	0.063	1.50599e-05
chr17-80900746-80901228	7.30953e-07	0.276109	0.19	0.093	0.0752874		chr10-60666269-60666500	1.46961e-10	-0.262789	0.005	0.05	1.51368e-05
chr3-40044465-40044845	7.31899e-07	0.278573	0.092	0.025	0.0753849		chr11-65743518-65744719	1.47695e-10	-0.271201	0.114	0.218	1.52125e-05
chr3-52030608-52031082	7.34967e-07	0.256481	0.191	0.096	0.0757009		chr11-107561648-107562070	1.47791e-10	-0.277403	0.015	0.071	1.52223e-05
chr1-167790136-167790569	7.41024e-07	0.252068	0.091	0.027	0.0763248		chr3-187987962-187988193	1.48289e-10	-0.276859	0.008	0.058	1.52736e-05
chr14-94129167-94129852	7.45113e-07	0.259821	0.157	0.066	0.0767459		chr1-180126901-180127174	1.48339e-10	-0.318394	0.015	0.076	1.52788e-05
chr6-11232151-11232829	7.50018e-07	0.254087	0.158	0.071	0.0772511		chr19-23986683-23986998	1.52175e-10	-0.262745	0.008	0.058	1.56739e-05
chr11-34647357-34647811	7.50262e-07	0.268396	0.082	0.025	0.0772763		chr4-118585440-118585749	1.52833e-10	-0.293949	0.014	0.075	1.57416e-05
chr5-66554244-66554540	7.51397e-07	0.262034	0.066	0.015	0.0773931		chr14-91425384-91425744	1.53469e-10	-0.278589	0.012	0.068	1.58071e-05
chr2-73939382-73939896	7.59296e-07	0.252425	0.211	0.118	0.0782068		chr19-33302205-33302826	1.57635e-10	-0.250845	0.207	0.309	1.62363e-05
chr7-140231059-140231704	7.59378e-07	0.276851	0.146	0.063	0.0782152		chr9-121949384-121949738	1.5937e-10	-0.299421	0.017	0.076	1.64149e-05
chr9-88534222-88535695	7.60939e-07	0.258244	0.226	0.12	0.078376		chr1-223176473-223176876	1.59721e-10	-0.284922	0.011	0.07	1.64511e-05
chr11-13160333-13161117	7.65894e-07	0.267646	0.181	0.09	0.0788863		chr21-31987700-31987998	1.6264e-10	-0.275085	0.017	0.081	1.67518e-05
chr7-48094879-48095251	7.70106e-07	0.274403	0.092	0.03	0.0793202		chr20-2299347-2299592	1.63088e-10	-0.28925	0.018	0.078	1.67979e-05
chr18-36532417-36532964	7.70665e-07	0.256201	0.125	0.05	0.0793777		chr13-27676921-27677306	1.63744e-10	-0.284195	0.011	0.063	1.68655e-05
chr6-30687133-30687632	7.73146e-07	0.25698	0.21	0.113	0.0796332		chr7-128961099-128961536	1.6546e-10	-0.273893	0.024	0.086	1.70422e-05
chr6-63556313-63556750	7.83237e-07	0.274191	0.108	0.038	0.0806726		chr6-24504692-24505050	1.66955e-10	-0.258986	0.008	0.058	1.71961e-05
chr8-96493444-96495383	7.86669e-07	0.260488	0.192	0.1	0.0810261		chr22-30212514-30213050	1.67573e-10	-0.276255	0.068	0.161	1.72599e-05
chr8-78348365-78348783	7.93588e-07	0.262116	0.075	0.018	0.0817387		chr11-33668061-33668426	1.6862e-10	-0.284608	0.025	0.093	1.73677e-05
chr12-10701076-10701455	7.93869e-07	0.262355	0.108	0.043	0.0817677		chr17-40936173-40936919	1.69934e-10	-0.260503	0.008	0.06	1.75031e-05
chr5-132595580-132596134	8.01228e-07	0.259515	0.066	0.013	0.0825256		chr20-50215984-50216291	1.72024e-10	-0.296227	0.047	0.123	1.77184e-05
chr8-117608782-117609352	8.09008e-07	0.263517	0.109	0.038	0.083327		chr6-122640401-122640713	1.73831e-10	-0.298625	0.025	0.088	1.79045e-05
chr2-54455643-54457372	8.09203e-07	0.260112	0.173	0.08	0.0833471		chr6-36745833-36746050	1.73841e-10	-0.310756	0.016	0.08	1.79055e-05
chr7-96219363-96219848	8.10968e-07	0.254487	0.104	0.037	0.0835289		chr13-44143314-44143513	1.75419e-10	-0.290612	0.01	0.065	1.8068e-05
chr5-146816875-146817285	8.38172e-07	0.252377	0.066	0.017	0.0863309		chr8-125451902-125452290	1.7665e-10	-0.30586	0.026	0.096	1.81947e-05
chr11-61973388-61973813	8.44274e-07	0.256224	0.097	0.028	0.0869593		chr3-78736840-78737240	1.76979e-10	-0.263739	0.018	0.076	1.82287e-05
chr13-40205884-40206869	8.50535e-07	0.271471	0.186	0.095	0.0876042		chr15-51121171-51121433	1.77388e-10	-0.276236	0.007	0.055	1.82708e-05
chr17-71633359-71633846	8.53165e-07	0.265915	0.089	0.025	0.0878752		chr22-47102090-47102397	1.82438e-10	-0.308154	0.012	0.066	1.8791e-05
chr16-48510790-48511594	8.64459e-07	0.265725	0.078	0.022	0.0890384		chr1-67524259-67525101	1.86011e-10	-0.299365	0.073	0.164	1.91589e-05
chr3-71428798-71429110	8.9067e-07	0.257414	0.067	0.017	0.0917381		chr3-182740742-182741037	1.86877e-10	-0.290412	0.031	0.101	1.92481e-05
chr6-33425568-33426127	8.95558e-07	0.251816	0.192	0.093	0.0922416		chr9-116870639-116870911	1.87454e-10	-0.303325	0.01	0.07	1.93075e-05
chr20-42135049-42135623	8.95661e-07	0.270521	0.113	0.038	0.0922522		chr2-232348967-232349275	1.91115e-10	-0.281287	0.024	0.09	1.96846e-05
chr15-91894456-91894958	8.96388e-07	0.261386	0.107	0.04	0.092327		chr1-52550526-52550743	1.92821e-10	-0.301824	0.024	0.091	1.98604e-05
chr11-128486725-128487201	9.00893e-07	0.260371	0.084	0.025	0.0927911		chr12-116916689-116917013	1.93296e-10	-0.293279	0.009	0.06	1.99093e-05
chr1-156750203-156750540	9.01039e-07	0.260292	0.159	0.076	0.0928062		chr14-90423455-90423673	1.97756e-10	-0.295936	0.007	0.056	2.03687e-05
chr4-26088395-26088936	9.03454e-07	0.268874	0.178	0.083	0.0930548		chr11-71566028-71566557	1.98112e-10	-0.305329	0.025	0.096	2.04054e-05
chr6-144266098-144266554	9.12743e-07	0.269661	0.138	0.061	0.0940116		chr14-23569598-23570060	1.98407e-10	-0.319289	0.054	0.14	2.04358e-05
chr6-29752523-29753308	9.1813e-07	0.261444	0.187	0.091	0.0945665		chr11-130964137-130964712	1.98494e-10	-0.278644	0.013	0.07	2.04447e-05
chr5-104186080-104186464	9.25538e-07	0.278443	0.108	0.04	0.0953295		chr12-79706225-79706484	1.99308e-10	-0.279943	0.009	0.063	2.05286e-05
chr5-88141140-88141862	9.27817e-07	0.266545	0.18	0.091	0.0955642		chr10-14156077-14156453	2.02458e-10	-0.275321	0.016	0.073	2.0853e-05
chr6-161273779-161274303	9.29675e-07	0.255125	0.123	0.048	0.0957555		chr11-119739997-119740255	2.02974e-10	-0.269499	0.017	0.075	2.09062e-05
chr6-3803593-3804246	9.30261e-07	0.263098	0.113	0.045	0.0958159		chr1-9114790-9115155	2.08025e-10	-0.278505	0.008	0.06	2.14264e-05
chr2-150496037-150496399	9.3391e-07	0.267189	0.072	0.017	0.0961918		chr7-74604318-74604636	2.09968e-10	-0.292546	0.024	0.086	2.16265e-05
chr15-63372165-63372646	9.36262e-07	0.267856	0.165	0.081	0.0964341		chr3-120623127-120623725	2.16387e-10	-0.320628	0.038	0.113	2.22877e-05
chr1-91500499-91501572	9.38936e-07	0.260759	0.158	0.075	0.0967095		chr1-201597521-201598106	2.1898e-10	-0.319373	0.044	0.125	2.25548e-05
chr13-27634209-27634748	9.43558e-07	0.251264	0.19	0.091	0.0971855		chr16-56345055-56345299	2.2158e-10	-0.291721	0.033	0.113	2.28225e-05
chr2-15799363-15799675	9.49159e-07	0.255132	0.058	0.012	0.0977625		chr3-126954425-126954627	2.23034e-10	-0.317716	0.028	0.098	2.29723e-05
chr13-110343243-110343551	9.50804e-07	0.279749	0.131	0.051	0.0979318		chr19-23974852-23975312	2.23459e-10	-0.252897	0.021	0.078	2.3016e-05
chr8-127041472-127042147	9.6287e-07	0.254021	0.236	0.128	0.0991747		chr6-87718946-87719436	2.2889e-10	-0.277542	0.045	0.121	2.35755e-05
chr2-169038369-169038810	9.71897e-07	0.279043	0.123	0.048	0.100104		chr15-42100309-42100644	2.31029e-10	-0.294276	0.016	0.075	2.37958e-05
chr15-70526397-70526799	9.8019e-07	0.253152	0.082	0.023	0.100959		chr2-181791293-181791580	2.31645e-10	-0.279905	0.015	0.07	2.38592e-05
chr3-61561274-61561988	9.8235e-07	0.267925	0.129	0.055	0.101181		chr15-41411048-41411340	2.33222e-10	-0.301051	0.016	0.078	2.40216e-05
chr14-55448040-55448586	9.88158e-07	0.260009	0.158	0.073	0.101779		chr19-57282259-57282672	2.36361e-10	-0.282693	0.07	0.154	2.43449e-05
chr15-101215544-101216003	9.88931e-07	0.253535	0.073	0.02	0.101859		chr19-40268610-40268828	2.36441e-10	-0.293124	0.031	0.098	2.43531e-05
chr5-117623444-117623750	9.95196e-07	0.255763	0.067	0.013	0.102504		chr2-203108818-203109252	2.36832e-10	-0.30302	0.011	0.066	2.43934e-05
chr1-40267714-40268105	1.0037e-06	0.254293	0.084	0.023	0.10338		chr2-195665097-195665444	2.37294e-10	-0.277254	0.01	0.065	2.4441e-05
chr3-186757925-186758124	1.00552e-06	0.263426	0.072	0.018	0.103568		chr22-39414392-39414613	2.38062e-10	-0.271854	0.01	0.063	2.45202e-05
chr14-21098098-21098864	1.00662e-06	0.262005	0.127	0.053	0.103681		chr6-2848778-2849198	2.38131e-10	-0.279531	0.025	0.093	2.45273e-05
chr4-78551501-78552663	1.00888e-06	0.274565	0.147	0.073	0.103914		chr12-64385494-64385851	2.38517e-10	-0.315064	0.042	0.123	2.4567e-05
chr1-28913948-28915014	1.01213e-06	0.253049	0.184	0.085	0.104248		chr13-38624808-38625171	2.39306e-10	-0.291473	0.024	0.09	2.46483e-05
chr2-145060659-145061238	1.01431e-06	0.252945	0.113	0.042	0.104473		chr7-107666774-107667147	2.39478e-10	-0.291543	0.008	0.056	2.4666e-05
chr8-33566622-33567393	1.01475e-06	0.260167	0.213	0.113	0.104518		chr6-11780611-11780862	2.40364e-10	-0.282615	0.012	0.066	2.47572e-05
chr2-237575240-237575835	1.02025e-06	0.276397	0.126	0.05	0.105085		chr5-178630437-178630818	2.41268e-10	-0.276544	0.024	0.09	2.48504e-05
chr1-203643174-203643971	1.02587e-06	0.256498	0.207	0.105	0.105664		chr10-110414599-110415038	2.44766e-10	-0.275316	0.023	0.088	2.52107e-05
chr9-131714119-131714483	1.03321e-06	0.266486	0.112	0.038	0.10642		chr13-26457257-26457582	2.4695e-10	-0.292812	0.016	0.08	2.54356e-05
chr12-50220227-50220641	1.03533e-06	0.262087	0.116	0.045	0.106638		chr16-4945586-4946048	2.47142e-10	-0.280573	0.157	0.269	2.54554e-05
chr15-39641582-39642388	1.05544e-06	0.257943	0.132	0.05	0.10871		chr10-101110946-101111450	2.4727e-10	-0.2814	0.027	0.095	2.54685e-05
chr6-51473059-51473462	1.07685e-06	0.253387	0.102	0.037	0.110915		chr22-46688955-46689277	2.48177e-10	-0.300756	0.02	0.083	2.55619e-05
chr6-30591000-30591333	1.07697e-06	0.255115	0.085	0.025	0.110927		chr7-142375498-142376230	2.55752e-10	-0.295142	0.089	0.188	2.63422e-05
chr2-74834653-74835357	1.08265e-06	0.250224	0.098	0.033	0.111512		chr16-79049891-79050511	2.56228e-10	-0.288212	0.039	0.116	2.63912e-05
chr14-105087335-105087817	1.09035e-06	0.269133	0.191	0.091	0.112305		chr1-172441008-172441235	2.57049e-10	-0.27218	0.007	0.053	2.64758e-05
chr17-2396824-2397130	1.10738e-06	0.256796	0.216	0.116	0.114059		chr4-10145067-10145267	2.61661e-10	-0.313332	0.022	0.086	2.69508e-05
chr1-186858959-186859258	1.11744e-06	0.251008	0.077	0.022	0.115095		chr6-158703926-158704668	2.66795e-10	-0.269977	0.121	0.218	2.74796e-05
chr16-81243456-81244235	1.13573e-06	0.269153	0.122	0.051	0.116979		chr7-132239260-132239803	2.69233e-10	-0.271081	0.019	0.08	2.77307e-05
chr10-24901734-24902361	1.13658e-06	0.261946	0.099	0.035	0.117066		chr22-30652889-30653125	2.71871e-10	-0.256023	0.01	0.06	2.80024e-05
chr4-145880355-145880944	1.14051e-06	0.263738	0.101	0.033	0.117471		chr2-105137802-105138142	2.7341e-10	-0.299636	0.025	0.095	2.8161e-05
chr3-69540915-69541487	1.1426e-06	0.258219	0.129	0.055	0.117687		chr6-144335886-144336167	2.77994e-10	-0.267223	0.017	0.073	2.86331e-05
chr1-26633574-26634103	1.14569e-06	0.267626	0.082	0.022	0.118005		chr14-22920894-22921093	2.79858e-10	-0.252815	0.01	0.06	2.88251e-05
chr16-12030012-12030376	1.15917e-06	0.252258	0.092	0.03	0.119393		chr7-55006480-55006838	2.81954e-10	-0.309914	0.01	0.063	2.9041e-05
chr1-43065082-43065477	1.16272e-06	0.2555	0.109	0.038	0.119759		chr2-220184431-220184703	2.83146e-10	-0.251203	0.008	0.056	2.91638e-05
chr10-66505101-66505590	1.20158e-06	0.255588	0.074	0.02	0.123761		chr1-161083311-161083825	2.83606e-10	-0.277392	0.103	0.206	2.92111e-05
chr11-120894539-120894920	1.21491e-06	0.270669	0.112	0.042	0.125135		chr7-64613666-64613946	2.87939e-10	-0.268995	0.008	0.056	2.96574e-05
chr20-53900427-53900858	1.22185e-06	0.270368	0.125	0.048	0.12585		chr8-73984932-73985311	2.8899e-10	-0.287621	0.033	0.105	2.97656e-05
chr15-91956286-91956644	1.23183e-06	0.261096	0.125	0.048	0.126877		chr16-58644769-58645395	2.8975e-10	-0.282948	0.048	0.118	2.98439e-05
chr7-45978064-45978554	1.23287e-06	0.268659	0.173	0.08	0.126984		chr5-56566259-56566670	2.90875e-10	-0.279231	0.01	0.063	2.99598e-05
chr8-985013-985509	1.23761e-06	0.261527	0.098	0.033	0.127472		chr3-172547878-172548115	2.91466e-10	-0.266482	0.008	0.058	3.00207e-05
chr15-39177481-39177929	1.23934e-06	0.254019	0.079	0.025	0.127651		chr4-168664344-168664764	2.93969e-10	-0.255941	0.01	0.061	3.02785e-05
chr2-172097146-172097481	1.24382e-06	0.251623	0.106	0.04	0.128112		chr19-1914055-1914496	2.95112e-10	-0.287277	0.049	0.13	3.03962e-05
chr4-74308112-74308487	1.25146e-06	0.255972	0.088	0.028	0.128899		chr1-33167429-33167813	2.96316e-10	-0.314859	0.05	0.135	3.05202e-05
chr11-125514262-125514907	1.30247e-06	0.257513	0.158	0.075	0.134154		chr19-1262330-1262536	2.97668e-10	-0.286634	0.054	0.145	3.06595e-05
chr6-18016295-18017021	1.35202e-06	0.270971	0.142	0.058	0.139257		chr2-88825023-88825361	3.00065e-10	-0.30397	0.025	0.091	3.09064e-05
chr6-160036744-160037189	1.3564e-06	0.268068	0.143	0.065	0.139708		chr20-62452756-62452985	3.01011e-10	-0.306187	0.026	0.095	3.10038e-05
chr1-24365158-24365584	1.36459e-06	0.261556	0.135	0.061	0.140551		chr7-80145827-80146226	3.01241e-10	-0.287284	0.012	0.068	3.10275e-05
chr12-15278792-15279417	1.37584e-06	0.256188	0.075	0.017	0.14171		chr7-44781100-44781440	3.02244e-10	-0.269205	0.009	0.066	3.11308e-05
chr2-28250013-28250331	1.38364e-06	0.256264	0.094	0.028	0.142514		chr16-28534569-28534779	3.04088e-10	-0.266878	0.011	0.066	3.13207e-05
chr8-124226201-124226671	1.39837e-06	0.257508	0.088	0.028	0.144031		chr12-558558-558958	3.04314e-10	-0.291489	0.053	0.14	3.1344e-05
chr4-169115766-169116516	1.43427e-06	0.261815	0.091	0.032	0.147729		chr14-105437077-105437549	3.05027e-10	-0.312395	0.062	0.148	3.14174e-05
chr16-80030029-80030406	1.43687e-06	0.259162	0.103	0.038	0.147996		chr1-32289229-32289525	3.08813e-10	-0.292988	0.037	0.108	3.18074e-05
chr19-38674534-38675165	1.44462e-06	0.268463	0.182	0.095	0.148795		chr2-240426649-240427126	3.13543e-10	-0.296677	0.033	0.105	3.22946e-05
chr1-6743585-6744102	1.44867e-06	0.256404	0.094	0.032	0.149212		chr7-157281199-157281774	3.13757e-10	-0.28894	0.044	0.128	3.23167e-05
chr6-41110953-41111505	1.4545e-06	0.25383	0.071	0.018	0.149812		chr7-88254631-88255572	3.15204e-10	-0.297293	0.008	0.06	3.24657e-05
chr11-121464408-121464873	1.48666e-06	0.26407	0.103	0.035	0.153125		chr9-133842764-133843215	3.2143e-10	-0.313643	0.057	0.145	3.31069e-05
chr1-203751091-203751396	1.51727e-06	0.263446	0.111	0.045	0.156278		chr5-160929177-160929649	3.24477e-10	-0.298988	0.023	0.086	3.34208e-05
chr1-183198263-183198816	1.53009e-06	0.266313	0.185	0.096	0.157598		chr1-203676008-203676450	3.26039e-10	-0.294315	0.024	0.091	3.35817e-05
chr10-689298-690054	1.53925e-06	0.25813	0.15	0.065	0.158541		chr10-104351030-104351289	3.2847e-10	-0.282788	0.028	0.098	3.38321e-05
chr10-97782813-97783041	1.54063e-06	0.251968	0.071	0.017	0.158684		chr6-34740398-34740903	3.3049e-10	-0.288413	0.065	0.15	3.40402e-05
chr1-99659466-99660073	1.54175e-06	0.261232	0.122	0.048	0.158799		chr17-76458812-76459308	3.3545e-10	-0.302814	0.02	0.086	3.4551e-05
chr1-160116748-160117124	1.57339e-06	0.259277	0.088	0.023	0.162058		chr18-35478516-35478856	3.36609e-10	-0.28535	0.028	0.096	3.46704e-05
chr8-11507884-11508461	1.59963e-06	0.264494	0.137	0.056	0.16476		chr6-43695626-43695894	3.36695e-10	-0.282827	0.007	0.056	3.46792e-05
chr2-204842714-204843410	1.63475e-06	0.255531	0.108	0.042	0.168377		chr5-149285152-149285601	3.37961e-10	-0.287342	0.022	0.086	3.48096e-05
chr15-67065066-67066031	1.64015e-06	0.251593	0.17	0.078	0.168934		chr21-42227848-42228452	3.38027e-10	-0.286409	0.132	0.231	3.48165e-05
chr17-2093310-2093698	1.64723e-06	0.256225	0.08	0.023	0.169663		chr11-110148811-110149125	3.42668e-10	-0.280886	0.024	0.086	3.52944e-05
chr4-54484226-54484736	1.67479e-06	0.263786	0.125	0.05	0.172502		chr4-83247120-83248807	3.42814e-10	-0.308164	0.025	0.101	3.53095e-05
chr12-124637464-124638006	1.68697e-06	0.261809	0.2	0.108	0.173756		chr18-63111901-63112131	3.48938e-10	-0.287285	0.007	0.056	3.59403e-05
chr5-36606364-36606973	1.70678e-06	0.25114	0.13	0.056	0.175797		chr1-155099208-155099675	3.54861e-10	-0.289812	0.007	0.056	3.65503e-05
chr3-196793210-196793503	1.73205e-06	0.263388	0.087	0.025	0.178399		chr17-45791925-45792365	3.55205e-10	-0.302808	0.023	0.091	3.65857e-05
chr1-99657763-99658279	1.73561e-06	0.253209	0.066	0.017	0.178766		chr2-234827422-234827742	3.55804e-10	-0.259846	0.008	0.056	3.66475e-05
chr13-39374701-39375206	1.75977e-06	0.277326	0.073	0.018	0.181254		chr5-40518451-40518665	3.58042e-10	-0.286514	0.005	0.053	3.68779e-05
chr11-122045230-122045561	1.77232e-06	0.251278	0.066	0.013	0.182547		chr15-44982707-44983008	3.61288e-10	-0.281311	0.009	0.058	3.72123e-05
chr5-66850351-66850765	1.78356e-06	0.263045	0.114	0.04	0.183705		chr4-139595958-139596548	3.71557e-10	-0.272391	0.018	0.081	3.827e-05
chr2-207163466-207163760	1.79194e-06	0.258286	0.117	0.042	0.184568		chr10-79298541-79299164	3.71742e-10	-0.290709	0.062	0.148	3.8289e-05
chr4-174538735-174539199	1.7954e-06	0.262985	0.095	0.033	0.184924		chr6-142731588-142731887	3.76025e-10	-0.284298	0.016	0.078	3.87302e-05
chr2-31227479-31228297	1.79609e-06	0.259467	0.099	0.035	0.184996		chr9-93268720-93269259	3.76586e-10	-0.28563	0.025	0.088	3.87879e-05
chr11-34396018-34396510	1.87578e-06	0.256046	0.11	0.045	0.193204		chr12-131902206-131902477	3.77602e-10	-0.315651	0.025	0.095	3.88927e-05
chr11-57343808-57344025	1.87931e-06	0.252333	0.074	0.017	0.193567		chr2-101802183-101802682	3.81394e-10	-0.273276	0.018	0.073	3.92832e-05
chr2-96485396-96486491	1.89013e-06	0.261204	0.149	0.065	0.194681		chr14-84969511-84969815	3.84328e-10	-0.273611	0.007	0.06	3.95854e-05
chr2-25376834-25377549	1.95466e-06	0.257592	0.214	0.121	0.201328		chr6-144335287-144335634	3.91804e-10	-0.278924	0.019	0.08	4.03554e-05
chr5-60717902-60718575	2.00213e-06	0.254573	0.21	0.113	0.206217		chr4-82230292-82230569	3.9289e-10	-0.265793	0.007	0.055	4.04673e-05
chr7-144437716-144438032	2.06018e-06	0.264446	0.075	0.022	0.212197		chr4-1839346-1839693	3.94356e-10	-0.267427	0.021	0.085	4.06182e-05
chr10-23359749-23360235	2.06821e-06	0.257648	0.11	0.042	0.213024		chr17-49090784-49091561	3.96771e-10	-0.290121	0.087	0.189	4.0867e-05
chr3-69294233-69294809	2.11205e-06	0.262272	0.108	0.04	0.217539		chr16-57485215-57485414	3.98307e-10	-0.290548	0.018	0.078	4.10253e-05
chr1-154519540-154519968	2.11918e-06	0.259257	0.086	0.027	0.218274		chr22-26536453-26536652	3.99579e-10	-0.266512	0.006	0.05	4.11563e-05
chr2-212936607-212937052	2.12025e-06	0.25596	0.078	0.025	0.218384		chr17-17180084-17180505	4.02739e-10	-0.288935	0.046	0.131	4.14817e-05
chr6-116200819-116201253	2.1375e-06	0.252908	0.101	0.037	0.22016		chr17-39674887-39675312	4.0759e-10	-0.276998	0.066	0.156	4.19814e-05
chr14-96273145-96273390	2.17926e-06	0.259814	0.084	0.028	0.224461		chr17-51446186-51446420	4.07919e-10	-0.283137	0.005	0.051	4.20152e-05
chr13-41962850-41963235	2.18183e-06	0.25055	0.081	0.023	0.224727		chr10-30522605-30522950	4.10386e-10	-0.307684	0.031	0.111	4.22694e-05
chr10-11345615-11346052	2.24165e-06	0.250652	0.084	0.027	0.230887		chr6-166435597-166435960	4.10966e-10	-0.280274	0.031	0.101	4.23291e-05
chr15-63945787-63946173	2.26374e-06	0.265137	0.108	0.04	0.233163		chr16-65731912-65732137	4.15373e-10	-0.28175	0.012	0.068	4.2783e-05
chr9-107738018-107738404	2.30229e-06	0.251602	0.087	0.028	0.237134		chr3-130747406-130747938	4.40874e-10	-0.263099	0.049	0.128	4.54096e-05
chr1-215631522-215631846	2.37165e-06	0.256878	0.1	0.035	0.244277		chr14-24259060-24259412	4.41255e-10	-0.305289	0.019	0.08	4.54488e-05
chr13-45219873-45220308	2.41584e-06	0.252799	0.137	0.065	0.248829		chr8-18127334-18127660	4.4232e-10	-0.262007	0.015	0.068	4.55586e-05
chr3-152621416-152621789	2.44886e-06	0.258628	0.093	0.032	0.25223		chr19-21143884-21144195	4.47009e-10	-0.288607	0.046	0.13	4.60415e-05
chr1-151992198-151992788	2.45591e-06	0.250999	0.153	0.07	0.252956		chr2-30422498-30422732	4.4746e-10	-0.259192	0.014	0.07	4.6088e-05
chr2-121004860-121005316	2.46488e-06	0.250548	0.069	0.018	0.253881		chr12-89768932-89769581	4.47598e-10	-0.289719	0.05	0.133	4.61022e-05
chr2-209431531-209432080	2.47204e-06	0.265364	0.144	0.065	0.254617		chr16-27839282-27839692	4.52373e-10	-0.270001	0.008	0.055	4.6594e-05
chr1-37476598-37476851	2.51184e-06	0.256217	0.155	0.071	0.258717		chr10-101095482-101095848	4.62235e-10	-0.281949	0.063	0.138	4.76097e-05
chr9-114038046-114038369	2.57538e-06	0.255763	0.078	0.023	0.265261		chr1-36436935-36437173	4.63138e-10	-0.257215	0.01	0.06	4.77028e-05
chr17-40910352-40910721	2.6504e-06	0.251032	0.09	0.033	0.272988		chr7-149560288-149560659	4.65674e-10	-0.27728	0.007	0.055	4.7964e-05
chr22-27242841-27243382	2.70186e-06	0.257902	0.099	0.035	0.278289		chr22-34639772-34640066	4.68271e-10	-0.274788	0.01	0.065	4.82315e-05
chr4-182847512-182847909	2.75701e-06	0.253965	0.116	0.047	0.283969		chr7-102093518-102093962	4.7196e-10	-0.286012	0.018	0.076	4.86114e-05
chr5-133814178-133814504	2.76262e-06	0.251992	0.097	0.035	0.284548		chr4-6749347-6749759	4.72598e-10	-0.279326	0.03	0.093	4.86771e-05
chr1-94400892-94401492	2.77249e-06	0.262535	0.108	0.038	0.285564		chr1-16190388-16190588	4.74197e-10	-0.275718	0.022	0.083	4.88418e-05
chr16-84836135-84836577	2.80405e-06	0.252856	0.181	0.093	0.288814		chr6-30091609-30092348	4.752e-10	-0.301989	0.078	0.166	4.89451e-05
chr1-167797011-167797361	2.81674e-06	0.255693	0.103	0.035	0.290121		chr2-120262285-120263047	4.76279e-10	-0.287507	0.047	0.128	4.90563e-05
chr12-38904771-38905932	2.85131e-06	0.253003	0.159	0.075	0.293682		chr3-46065280-46065727	4.80592e-10	-0.284991	0.033	0.11	4.95005e-05
chr9-69180646-69181018	2.90375e-06	0.2623	0.167	0.091	0.299083		chr19-39193683-39194202	4.80786e-10	-0.314344	0.061	0.148	4.95205e-05
chr18-23883237-23883742	2.90731e-06	0.250106	0.105	0.038	0.29945		chr22-40396920-40397234	4.83048e-10	-0.29345	0.032	0.098	4.97535e-05
chr18-63553100-63553514	3.0029e-06	0.265502	0.11	0.04	0.309296		chr8-8685192-8685712	4.84747e-10	-0.276953	0.018	0.075	4.99285e-05
chr18-35502017-35502482	3.11656e-06	0.255246	0.151	0.071	0.321003		chr22-44684712-44685085	4.91286e-10	-0.289415	0.051	0.131	5.06019e-05
chr3-24047754-24048419	3.1179e-06	0.253435	0.133	0.06	0.321141		chr3-37228703-37229077	4.95392e-10	-0.286761	0.021	0.085	5.10249e-05
chr3-190892680-190893201	3.1481e-06	0.25362	0.19	0.095	0.324251		chr1-232529785-232530183	4.96583e-10	-0.261746	0.016	0.073	5.11475e-05
chr1-231357862-231358365	3.18251e-06	0.258281	0.112	0.045	0.327795		chr20-2292671-2293062	5.00491e-10	-0.263086	0.025	0.09	5.155e-05
chr5-96113501-96113887	3.22795e-06	0.254541	0.116	0.045	0.332476		chr12-47723267-47723492	5.02609e-10	-0.290842	0.016	0.075	5.17682e-05
chr15-67105319-67105851	3.47632e-06	0.25471	0.151	0.073	0.358058		chr10-84401787-84402129	5.05209e-10	-0.284743	0.017	0.076	5.20361e-05
chr14-30223355-30223771	3.54942e-06	0.250955	0.094	0.033	0.365587		chr2-196601388-196601770	5.13618e-10	-0.311571	0.025	0.095	5.29021e-05
chr1-224506156-224506571	3.61554e-06	0.250322	0.109	0.043	0.372397		chr12-121679137-121679601	5.15555e-10	-0.273122	0.015	0.068	5.31017e-05
chr8-135664642-135665147	3.61701e-06	0.263526	0.134	0.055	0.372548		chr19-35666238-35666688	5.22539e-10	-0.282036	0.008	0.056	5.3821e-05
chr17-45143768-45144085	3.6544e-06	0.253792	0.134	0.06	0.376399		chr13-73598175-73598623	5.25268e-10	-0.2642	0.014	0.066	5.41021e-05
chr3-190533462-190533811	3.67662e-06	0.257864	0.092	0.027	0.378689		chr17-29181263-29181649	5.25347e-10	-0.303405	0.062	0.15	5.41102e-05
chr10-50605187-50605636	4.06094e-06	0.253589	0.119	0.045	0.418272		chr2-8539759-8540235	5.25794e-10	-0.255014	0.05	0.13	5.41562e-05
chr7-100802012-100802467	4.10281e-06	0.259089	0.123	0.053	0.422586		chr8-81731865-81732918	5.30849e-10	-0.289597	0.041	0.116	5.46769e-05
chr19-43120398-43120896	4.16296e-06	0.264521	0.092	0.03	0.428781		chr19-47095068-47095505	5.3179e-10	-0.287032	0.024	0.086	5.47738e-05
chr6-14431430-14432177	4.25377e-06	0.256862	0.093	0.035	0.438134		chr1-233654647-233655054	5.35167e-10	-0.287015	0.012	0.066	5.51217e-05
chr12-117199274-117199706	4.26834e-06	0.254092	0.108	0.038	0.439635		chr16-19487878-19488182	5.39198e-10	-0.298049	0.016	0.073	5.55368e-05
chr1-66282240-66282625	4.29223e-06	0.259455	0.156	0.076	0.442096		chr1-180168919-180169205	5.40077e-10	-0.296844	0.028	0.095	5.56274e-05
chr2-162091388-162092009	4.77109e-06	0.252031	0.131	0.058	0.491418		chr10-133262714-133262951	5.4361e-10	-0.306643	0.036	0.111	5.59913e-05
chr2-64876155-64876644	4.9762e-06	0.250422	0.177	0.091	0.512544		chr17-4920344-4921015	5.44332e-10	-0.275234	0.02	0.083	5.60656e-05
chr12-5789384-5789648	5.01143e-06	0.251002	0.089	0.03	0.516172		chr17-57067170-57067418	5.70952e-10	-0.287238	0.021	0.08	5.88075e-05
chr10-96505206-96505683	5.22157e-06	0.250012	0.084	0.028	0.537817		chr3-48978042-48978429	5.7925e-10	-0.274279	0.021	0.085	5.96622e-05
chr21-44994518-44994837	5.25787e-06	0.25551	0.113	0.043	0.541556		chr21-31442337-31442625	5.80302e-10	-0.262121	0.008	0.056	5.97705e-05
chr18-49193699-49194310	5.55585e-06	0.256025	0.136	0.055	0.572247		chr21-29190875-29191159	5.86274e-10	-0.271887	0.01	0.065	6.03856e-05
chr18-22286567-22286968	5.64497e-06	0.25422	0.107	0.038	0.581426		chr19-45667641-45668253	5.94087e-10	-0.279975	0.113	0.206	6.11903e-05
chr9-88801506-88802012	5.75056e-06	0.260266	0.085	0.027	0.592302		chr2-142903663-142904040	5.9424e-10	-0.261814	0.013	0.068	6.12062e-05
chr1-223031536-223032178	5.87032e-06	0.257542	0.125	0.053	0.604637		chr2-74712606-74712981	6.09909e-10	-0.258596	0.008	0.053	6.28201e-05
chr16-1543236-1543688	6.13312e-06	0.256816	0.16	0.078	0.631705		chr18-51135163-51135655	6.22605e-10	-0.276797	0.029	0.096	6.41276e-05
chr16-19284226-19284593	6.14149e-06	0.252054	0.125	0.055	0.632567		chr12-57881576-57881837	6.22845e-10	-0.288175	0.016	0.071	6.41524e-05
chr22-50016788-50017324	6.57828e-06	0.257164	0.125	0.055	0.677557		chr3-53795270-53795492	6.27523e-10	-0.306883	0.02	0.078	6.46342e-05
chr5-4700041-4700428	8.01124e-06	0.250831	0.089	0.032	0.82515		chr2-19886363-19886686	6.28779e-10	-0.287787	0.018	0.083	6.47636e-05
chr3-186193052-186194100	8.49131e-06	0.252	0.128	0.06	0.874596		chr20-54267383-54268002	6.34659e-10	-0.305222	0.04	0.121	6.53693e-05
chr6-53564075-53564423	9.22627e-06	0.252493	0.098	0.037	0.950297		chr3-195388328-195388652	6.47398e-10	-0.275575	0.013	0.068	6.66813e-05
chr3-134029453-134030396	1.02415e-05	0.252985	0.132	0.06	1		chr10-77919693-77919992	6.56111e-10	-0.297887	0.04	0.113	6.75787e-05
chr14-34129467-34129871	1.05837e-05	0.253963	0.124	0.056	1		chr1-178536781-178537309	6.64239e-10	-0.288181	0.058	0.146	6.8416e-05
chr12-5309421-5309995	1.06955e-05	0.255609	0.103	0.042	1		chr4-74608623-74608891	6.69594e-10	-0.29885	0.019	0.08	6.89675e-05
chr7-103141627-103142294	1.15004e-05	0.250486	0.087	0.03	1		chr5-132774974-132775209	6.70508e-10	-0.288976	0.017	0.075	6.90617e-05
chr1-186888281-186888734	1.97014e-05	0.252734	0.105	0.04	1		chr2-70068966-70069362	6.71035e-10	-0.291747	0.056	0.131	6.91159e-05
							chr6-2979912-2980516	6.8137e-10	-0.268838	0.027	0.093	7.01805e-05
							chr16-84379574-84379920	6.87317e-10	-0.274261	0.014	0.07	7.0793e-05
							chr17-40489911-40490209	6.88239e-10	-0.299668	0.021	0.085	7.08879e-05
							chr7-73833268-73833645	6.90762e-10	-0.276325	0.013	0.065	7.11478e-05
							chr3-182738726-182739513	7.07161e-10	-0.297352	0.064	0.158	7.28368e-05
							chr2-157825441-157826224	7.09607e-10	-0.283664	0.065	0.156	7.30888e-05
							chr3-32611021-32611539	7.16088e-10	-0.285713	0.012	0.068	7.37564e-05
							chr20-50298749-50299243	7.19091e-10	-0.287534	0.041	0.113	7.40656e-05
							chr7-2431334-2431726	7.21148e-10	-0.287338	0.012	0.066	7.42775e-05
							chr11-19668366-19668685	7.25486e-10	-0.25144	0.01	0.06	7.47243e-05
							chr14-68705680-68706237	7.27302e-10	-0.277726	0.125	0.224	7.49114e-05
							chr6-39945629-39945955	7.33739e-10	-0.263721	0.013	0.065	7.55744e-05
							chr14-61320857-61322159	7.34704e-10	-0.280921	0.118	0.219	7.56738e-05
							chr5-61745045-61745777	7.41002e-10	-0.280813	0.013	0.066	7.63225e-05
							chr19-43626156-43626400	7.48226e-10	-0.274237	0.008	0.06	7.70665e-05
							chr19-2059659-2060132	7.53265e-10	-0.300997	0.059	0.135	7.75856e-05
							chr10-122034108-122034453	7.53882e-10	-0.264823	0.03	0.096	7.76491e-05
							chr18-74234513-74235157	7.62574e-10	-0.275682	0.08	0.181	7.85443e-05
							chr10-12559417-12560044	7.71571e-10	-0.278352	0.02	0.083	7.9471e-05
							chr18-51137760-51138309	7.76708e-10	-0.291576	0.067	0.154	8.00002e-05
							chr14-24315749-24316153	7.79012e-10	-0.294517	0.069	0.153	8.02375e-05
							chr4-99657781-99658063	7.79782e-10	-0.263897	0.018	0.073	8.03168e-05
							chr1-168098232-168098884	7.84753e-10	-0.28596	0.009	0.06	8.08287e-05
							chr18-36420107-36420558	7.90278e-10	-0.297295	0.028	0.1	8.13978e-05
							chr11-78427662-78428200	7.99574e-10	-0.270123	0.019	0.076	8.23553e-05
							chr1-16247006-16247205	8.03179e-10	-0.28066	0.012	0.066	8.27267e-05
							chr5-95743248-95743556	8.04134e-10	-0.292143	0.014	0.07	8.2825e-05
							chr6-32082984-32083270	8.17113e-10	-0.300858	0.046	0.121	8.41618e-05
							chr7-116711731-116712111	8.20334e-10	-0.258948	0.011	0.063	8.44936e-05
							chr2-20796313-20796746	8.25368e-10	-0.250552	0.017	0.075	8.50121e-05
							chr1-155313392-155313594	8.26464e-10	-0.274636	0.015	0.071	8.51249e-05
							chr2-169012151-169012642	8.34601e-10	-0.283204	0.019	0.083	8.5963e-05
							chr3-139601089-139601884	8.49553e-10	-0.257705	0.037	0.103	8.75031e-05
							chr2-240893478-240893827	8.55846e-10	-0.283425	0.083	0.173	8.81513e-05
							chr16-81621476-81621774	8.56356e-10	-0.267421	0.05	0.123	8.82038e-05
							chr5-44807270-44807524	8.58328e-10	-0.266958	0.013	0.073	8.84069e-05
							chr2-158651143-158651842	8.76518e-10	-0.29687	0.024	0.093	9.02805e-05
							chr5-132877958-132878301	8.78955e-10	-0.271204	0.013	0.068	9.05315e-05
							chr16-68031881-68032406	8.85066e-10	-0.30649	0.065	0.154	9.11609e-05
							chr13-113140634-113141773	8.98577e-10	-0.280443	0.023	0.085	9.25526e-05
							chr8-142355413-142355752	9.00625e-10	-0.29741	0.024	0.086	9.27634e-05
							chr7-154676470-154676715	9.02181e-10	-0.292203	0.028	0.096	9.29237e-05
							chr19-510676-511432	9.15529e-10	-0.262077	0.123	0.218	9.42985e-05
							chr16-20901498-20901876	9.19963e-10	-0.266332	0.041	0.111	9.47552e-05
							chr6-122770778-122771161	9.21544e-10	-0.272832	0.018	0.073	9.49181e-05
							chr3-149507714-149507970	9.24847e-10	-0.268634	0.011	0.058	9.52583e-05
							chr21-42731300-42731940	9.25587e-10	-0.285669	0.007	0.058	9.53346e-05
							chr1-31523701-31524120	9.34631e-10	-0.275312	0.033	0.103	9.62661e-05
							chr4-170034991-170035505	9.41438e-10	-0.283444	0.007	0.055	9.69672e-05
							chr1-153478401-153478918	9.46216e-10	-0.266598	0.014	0.068	9.74593e-05
							chr3-189171671-189172000	9.90464e-10	-0.280451	0.018	0.075	0.000102017
							chr19-50167396-50167626	1.00784e-09	-0.252673	0.007	0.053	0.000103807
							chr4-48047936-48048216	1.03636e-09	-0.268454	0.007	0.051	0.000106744
							chr4-140238288-140238917	1.04405e-09	-0.277772	0.021	0.083	0.000107536
							chr7-132238712-132239014	1.04519e-09	-0.273155	0.01	0.063	0.000107654
							chr1-26851026-26851434	1.04633e-09	-0.28793	0.093	0.186	0.000107771
							chr16-79610705-79611091	1.05374e-09	-0.279319	0.015	0.075	0.000108534
							chr20-33790603-33791022	1.05455e-09	-0.25071	0.015	0.066	0.000108618
							chr1-153041104-153041483	1.06185e-09	-0.299086	0.036	0.101	0.000109369
							chr1-181499843-181500279	1.06462e-09	-0.281162	0.007	0.055	0.000109655
							chr9-118629904-118630382	1.08509e-09	-0.267828	0.009	0.06	0.000111764
							chr20-48488467-48489584	1.08912e-09	-0.265139	0.087	0.171	0.000112178
							chr10-77744199-77744525	1.09145e-09	-0.280902	0.027	0.096	0.000112419
							chr1-31112213-31112467	1.11035e-09	-0.266618	0.007	0.051	0.000114365
							chr11-95108747-95108987	1.12728e-09	-0.26708	0.012	0.063	0.000116108
							chr9-84940312-84940599	1.13513e-09	-0.277678	0.01	0.06	0.000116917
							chr1-206590059-206590334	1.13754e-09	-0.250136	0.032	0.095	0.000117166
							chr17-32882812-32883098	1.14368e-09	-0.266548	0.01	0.063	0.000117797
							chr12-54307038-54307406	1.14494e-09	-0.280197	0.042	0.121	0.000117928
							chr1-25233086-25233553	1.14903e-09	-0.272256	0.06	0.14	0.000118349
							chr6-159355498-159355899	1.15035e-09	-0.270126	0.012	0.063	0.000118485
							chr13-50676553-50676946	1.19614e-09	-0.272173	0.013	0.07	0.000123202
							chr9-89435439-89435769	1.19775e-09	-0.29081	0.037	0.118	0.000123367
							chr11-71447769-71448747	1.21222e-09	-0.264086	0.026	0.091	0.000124857
							chr14-35858567-35859154	1.2166e-09	-0.299182	0.028	0.101	0.000125308
							chr1-54365115-54365719	1.219e-09	-0.270095	0.028	0.093	0.000125555
							chr12-93723273-93723548	1.24685e-09	-0.263206	0.007	0.051	0.000128424
							chr20-61850514-61850853	1.26557e-09	-0.252595	0.018	0.073	0.000130352
							chr1-54796244-54796508	1.26694e-09	-0.293526	0.024	0.086	0.000130494
							chr1-30752297-30752544	1.27158e-09	-0.288212	0.016	0.075	0.000130971
							chr2-215105589-215106235	1.27292e-09	-0.266112	0.071	0.154	0.00013111
							chr20-51531131-51531428	1.28024e-09	-0.260702	0.008	0.053	0.000131864
							chr4-48228889-48229185	1.29255e-09	-0.282462	0.008	0.055	0.000133132
							chr19-13888275-13888519	1.29628e-09	-0.275686	0.03	0.1	0.000133516
							chr2-213278879-213279552	1.30001e-09	-0.280188	0.063	0.141	0.0001339
							chr19-50983719-50984261	1.30051e-09	-0.287018	0.07	0.156	0.000133952
							chr2-10720204-10720588	1.30508e-09	-0.259867	0.017	0.068	0.000134422
							chr1-181134940-181135269	1.30632e-09	-0.251047	0.048	0.125	0.00013455
							chr10-93334844-93335354	1.31182e-09	-0.27747	0.011	0.065	0.000135116
							chr20-36808625-36809207	1.31653e-09	-0.289696	0.079	0.171	0.000135602
							chr3-12701541-12701862	1.31741e-09	-0.276705	0.044	0.118	0.000135692
							chr8-29655389-29656294	1.3177e-09	-0.266994	0.08	0.173	0.000135722
							chr12-120489000-120489403	1.31983e-09	-0.269983	0.039	0.106	0.000135941
							chr1-10692265-10692616	1.32058e-09	-0.270312	0.051	0.126	0.000136019
							chr6-26130618-26131226	1.33206e-09	-0.28683	0.021	0.085	0.000137201
							chr19-35528093-35528559	1.33483e-09	-0.278827	0.052	0.136	0.000137486
							chr2-69997299-69997943	1.35222e-09	-0.28328	0.087	0.189	0.000139278
							chrX-261215-261843	1.36047e-09	-0.286669	0.032	0.101	0.000140127
							chr3-69567208-69567685	1.37731e-09	-0.256996	0.011	0.06	0.000141862
							chr9-21294290-21294633	1.38082e-09	-0.313578	0.03	0.101	0.000142223
							chr2-207012217-207012779	1.38593e-09	-0.27685	0.016	0.073	0.00014275
							chr6-79895495-79896022	1.3897e-09	-0.260455	0.029	0.093	0.000143137
							chr20-44496974-44497310	1.42972e-09	-0.254316	0.026	0.088	0.00014726
							chr11-58770650-58771243	1.44106e-09	-0.289895	0.045	0.13	0.000148427
							chr14-34157743-34158002	1.44904e-09	-0.259304	0.015	0.068	0.00014925
							chr4-48332023-48332309	1.45642e-09	-0.292699	0.017	0.075	0.00015001
							chr1-39852188-39852745	1.48085e-09	-0.268232	0.03	0.098	0.000152526
							chr5-135235654-135236091	1.48557e-09	-0.262954	0.064	0.146	0.000153012
							chr19-3708042-3708587	1.52709e-09	-0.271542	0.013	0.065	0.000157289
							chr1-229191072-229191440	1.55774e-09	-0.26469	0.01	0.061	0.000160446
							chr2-200839160-200839911	1.55855e-09	-0.294333	0.043	0.123	0.000160529
							chr17-18025615-18025882	1.55991e-09	-0.260624	0.009	0.058	0.000160669
							chr10-63504127-63504481	1.56077e-09	-0.257657	0.02	0.076	0.000160757
							chr3-150319862-150320271	1.5755e-09	-0.27933	0.03	0.096	0.000162275
							chr5-36048093-36048512	1.57898e-09	-0.271692	0.007	0.051	0.000162633
							chr11-1714622-1715495	1.5919e-09	-0.2845	0.008	0.056	0.000163964
							chr12-14187020-14187278	1.60392e-09	-0.250043	0.008	0.053	0.000165203
							chr1-94004965-94005265	1.60913e-09	-0.277635	0.044	0.118	0.000165739
							chr14-82691157-82691531	1.68182e-09	-0.282467	0.015	0.073	0.000173226
							chr16-2521317-2521525	1.68433e-09	-0.287153	0.027	0.091	0.000173485
							chr7-158267212-158267418	1.70479e-09	-0.26762	0.01	0.06	0.000175592
							chr1-36400529-36401108	1.73026e-09	-0.276661	0.013	0.066	0.000178215
							chr1-223827244-223827531	1.76175e-09	-0.276565	0.01	0.06	0.000181459
							chr14-102055263-102055781	1.76935e-09	-0.261698	0.014	0.065	0.000182242
							chr5-35430160-35431168	1.78073e-09	-0.257037	0.086	0.173	0.000183413
							chrX-39011772-39012315	1.79918e-09	-0.282099	0.04	0.115	0.000185313
							chr18-59983574-59983824	1.7992e-09	-0.261307	0.011	0.06	0.000185316
							chr4-68361093-68361539	1.809e-09	-0.26985	0.029	0.098	0.000186326
							chr3-52175004-52175260	1.83167e-09	-0.292527	0.024	0.086	0.00018866
							chr19-1260224-1260523	1.83336e-09	-0.281254	0.031	0.1	0.000188834
							chr18-61939073-61939565	1.84236e-09	-0.275264	0.028	0.09	0.000189761
							chr19-3573719-3574152	1.84915e-09	-0.262231	0.09	0.186	0.00019046
							chr13-98803098-98803521	1.87446e-09	-0.26856	0.012	0.06	0.000193067
							chr20-12984919-12985194	1.88084e-09	-0.272326	0.015	0.071	0.000193725
							chr15-84929814-84930369	1.90941e-09	-0.298347	0.07	0.156	0.000196668
							chr3-197499534-197499748	1.91432e-09	-0.260918	0.031	0.093	0.000197173
							chr6-52839546-52839962	1.92933e-09	-0.279606	0.018	0.076	0.000198719
							chr15-78291647-78292011	1.96965e-09	-0.291008	0.063	0.148	0.000202872
							chr18-44668405-44668819	2.00639e-09	-0.259719	0.01	0.056	0.000206656
							chr3-46934544-46935058	2.00825e-09	-0.287484	0.054	0.138	0.000206847
							chr4-14841754-14842180	2.03577e-09	-0.277514	0.018	0.071	0.000209683
							chr5-176590375-176590672	2.03968e-09	-0.270598	0.023	0.086	0.000210085
							chr1-147717017-147717426	2.04158e-09	-0.298983	0.053	0.135	0.000210281
							chr12-93943769-93944261	2.06504e-09	-0.257159	0.019	0.073	0.000212697
							chr3-170909196-170909934	2.06736e-09	-0.272057	0.035	0.106	0.000212936
							chrX-107654904-107655441	2.08427e-09	-0.27597	0.009	0.058	0.000214678
							chr1-29324818-29325147	2.08925e-09	-0.276041	0.014	0.068	0.000215191
							chr7-30740469-30741141	2.10538e-09	-0.271937	0.092	0.193	0.000216852
							chr16-30823934-30824280	2.15863e-09	-0.269794	0.029	0.095	0.000222337
							chr1-33377044-33377302	2.16163e-09	-0.278547	0.027	0.091	0.000222646
							chr3-64191123-64191548	2.18505e-09	-0.28483	0.063	0.141	0.000225058
							chr7-98354474-98354822	2.19087e-09	-0.295848	0.067	0.151	0.000225658
							chr8-143220005-143220674	2.19377e-09	-0.28217	0.072	0.163	0.000225956
							chr9-136302941-136303557	2.20148e-09	-0.291638	0.115	0.211	0.00022675
							chr16-10617014-10617560	2.21648e-09	-0.262652	0.058	0.141	0.000228295
							chr3-108305538-108305824	2.22556e-09	-0.26426	0.01	0.061	0.00022923
							chr6-40040517-40041257	2.27183e-09	-0.268393	0.011	0.063	0.000233996
							chr6-106973399-106975421	2.28461e-09	-0.286316	0.065	0.15	0.000235312
							chr10-28593871-28594095	2.32922e-09	-0.252639	0.007	0.05	0.000239908
							chr9-130499780-130500131	2.35353e-09	-0.255944	0.009	0.058	0.000242411
							chr13-27341681-27341979	2.37047e-09	-0.29836	0.019	0.078	0.000244156
							chr12-25074114-25074514	2.37796e-09	-0.271754	0.027	0.085	0.000244928
							chr10-124632523-124632846	2.39341e-09	-0.274701	0.026	0.088	0.000246519
							chr7-80090144-80090793	2.39874e-09	-0.269161	0.048	0.121	0.000247068
							chr1-109499776-109500112	2.39892e-09	-0.294641	0.031	0.095	0.000247087
							chr3-66784917-66785556	2.40109e-09	-0.271505	0.036	0.103	0.00024731
							chr10-102555677-102556363	2.41956e-09	-0.268927	0.141	0.236	0.000249212
							chr17-7354272-7354741	2.47422e-09	-0.253029	0.189	0.292	0.000254843
							chr5-148965431-148965729	2.48348e-09	-0.264366	0.025	0.081	0.000255796
							chr17-42181096-42181516	2.48676e-09	-0.267546	0.067	0.145	0.000256134
							chr16-2043945-2044233	2.49109e-09	-0.299801	0.035	0.108	0.00025658
							chr3-182746067-182746427	2.49454e-09	-0.265487	0.016	0.073	0.000256935
							chr22-38947370-38947625	2.53671e-09	-0.259117	0.007	0.05	0.000261279
							chr13-26475365-26476059	2.54114e-09	-0.279096	0.019	0.078	0.000261735
							chr10-73017896-73018717	2.55904e-09	-0.267038	0.008	0.055	0.000263578
							chr3-100516122-100516518	2.57723e-09	-0.254886	0.013	0.066	0.000265452
							chr3-134348522-134348873	2.5785e-09	-0.27283	0.042	0.113	0.000265583
							chr1-109197477-109197728	2.5795e-09	-0.265499	0.017	0.068	0.000265686
							chr8-98305922-98306711	2.63194e-09	-0.271044	0.036	0.108	0.000271087
							chr16-1300597-1301202	2.65128e-09	-0.269752	0.043	0.113	0.00027308
							chr2-220188011-220188421	2.65877e-09	-0.258707	0.025	0.081	0.000273851
							chr4-86452975-86454086	2.66352e-09	-0.259171	0.017	0.075	0.000274339
							chr3-185552356-185552884	2.76887e-09	-0.261392	0.053	0.123	0.000285191
							chr16-31253126-31253509	2.81388e-09	-0.259744	0.012	0.065	0.000289827
							chr5-151022352-151022818	2.86373e-09	-0.292115	0.031	0.101	0.000294961
							chr17-39962724-39963027	2.88423e-09	-0.253079	0.008	0.056	0.000297073
							chr12-7638006-7638395	2.9498e-09	-0.268471	0.015	0.066	0.000303826
							chr17-39723279-39723892	3.09619e-09	-0.272844	0.073	0.159	0.000318904
							chr12-112926541-112926746	3.10186e-09	-0.25404	0.008	0.053	0.000319488
							chr1-46415320-46415604	3.17536e-09	-0.294322	0.023	0.083	0.000327059
							chr11-116420812-116421119	3.18718e-09	-0.269371	0.025	0.085	0.000328277
							chr16-27646578-27647013	3.22799e-09	-0.277589	0.014	0.066	0.000332479
							chr12-132804447-132804811	3.28625e-09	-0.274824	0.01	0.061	0.00033848
							chr21-46509805-46510346	3.30469e-09	-0.266295	0.016	0.068	0.00034038
							chr8-102782608-102782901	3.39974e-09	-0.283277	0.024	0.085	0.00035017
							chr4-2803699-2803986	3.42615e-09	-0.266812	0.057	0.141	0.00035289
							chr10-48332213-48332805	3.49562e-09	-0.264848	0.021	0.076	0.000360045
							chr19-35529790-35530131	3.54383e-09	-0.281672	0.027	0.086	0.000365011
							chr3-5092010-5092335	3.56162e-09	-0.257953	0.01	0.058	0.000366843
							chr8-22678277-22678685	3.62141e-09	-0.26628	0.049	0.123	0.000373002
							chr4-8976445-8976972	3.63521e-09	-0.260509	0.035	0.103	0.000374424
							chr1-11970671-11971075	3.63898e-09	-0.269294	0.025	0.086	0.000374811
							chr15-70462493-70463313	3.68892e-09	-0.268231	0.121	0.223	0.000379955
							chr1-116853699-116853995	3.69953e-09	-0.283763	0.019	0.073	0.000381048
							chr1-223873081-223873314	3.72059e-09	-0.265892	0.011	0.06	0.000383217
							chr3-129794138-129795183	3.73294e-09	-0.26531	0.079	0.166	0.000384489
							chr2-118430506-118431152	3.79379e-09	-0.298008	0.058	0.141	0.000390756
							chr20-23193617-23194253	3.80994e-09	-0.257495	0.063	0.143	0.00039242
							chr5-35316940-35317238	3.83655e-09	-0.273618	0.022	0.08	0.000395161
							chr19-50165487-50165979	3.92188e-09	-0.253922	0.041	0.11	0.00040395
							chr5-160150580-160150970	3.97246e-09	-0.279553	0.014	0.07	0.000409159
							chr11-13098877-13099194	4.02565e-09	-0.269259	0.018	0.07	0.000414638
							chr2-128305856-128306185	4.02926e-09	-0.274723	0.057	0.135	0.00041501
							chr22-20031800-20032307	4.049e-09	-0.258807	0.069	0.151	0.000417043
							chr11-34307144-34307492	4.06232e-09	-0.268649	0.018	0.07	0.000418415
							chr20-51221869-51222344	4.1386e-09	-0.273959	0.025	0.086	0.000426272
							chr6-108127682-108128064	4.15308e-09	-0.284893	0.022	0.088	0.000427764
							chr9-37540657-37540931	4.17435e-09	-0.260498	0.013	0.066	0.000429954
							chr10-101195428-101195829	4.29157e-09	-0.280164	0.016	0.075	0.000442027
							chr2-112977328-112978215	4.30985e-09	-0.279249	0.088	0.174	0.00044391
							chr8-8442906-8443119	4.31513e-09	-0.281394	0.014	0.065	0.000444454
							chr3-14431961-14432542	4.39091e-09	-0.262906	0.097	0.183	0.00045226
							chr14-55120498-55120766	4.44368e-09	-0.270117	0.014	0.066	0.000457694
							chr3-65402620-65402870	4.46419e-09	-0.258742	0.007	0.051	0.000459807
							chr16-10601466-10601832	4.46735e-09	-0.282289	0.036	0.108	0.000460133
							chr7-101936067-101937045	4.47407e-09	-0.264627	0.093	0.174	0.000460825
							chr4-14916691-14917409	4.49953e-09	-0.259772	0.022	0.083	0.000463447
							chr3-197539590-197540140	4.50475e-09	-0.27394	0.081	0.173	0.000463984
							chr16-74291836-74292155	4.52603e-09	-0.277362	0.049	0.126	0.000466177
							chr11-120146944-120148212	4.55522e-09	-0.263431	0.04	0.108	0.000469183
							chr5-107472623-107472896	4.55846e-09	-0.274482	0.018	0.076	0.000469517
							chr16-31386220-31386485	4.57793e-09	-0.28054	0.018	0.075	0.000471522
							chr11-12138372-12138735	4.60441e-09	-0.256049	0.024	0.083	0.00047425
							chr3-23035810-23036488	4.65711e-09	-0.257373	0.024	0.083	0.000479678
							chr10-92329865-92330238	4.7006e-09	-0.282437	0.041	0.11	0.000484157
							chr5-446279-446599	4.71973e-09	-0.298036	0.026	0.086	0.000486128
							chr15-68284650-68284899	4.76331e-09	-0.256235	0.009	0.056	0.000490616
							chr21-44858613-44859053	4.76766e-09	-0.288159	0.047	0.123	0.000491064
							chr1-232937867-232938190	4.80793e-09	-0.265313	0.007	0.051	0.000495212
							chr10-75245427-75245804	4.87682e-09	-0.262054	0.011	0.06	0.000502307
							chr18-49227445-49227757	4.88546e-09	-0.276825	0.019	0.073	0.000503198
							chr7-64627995-64628586	4.90503e-09	-0.267164	0.022	0.078	0.000505214
							chr18-44686147-44686384	4.99109e-09	-0.265374	0.005	0.05	0.000514077
							chr3-58206422-58206965	5.01633e-09	-0.285161	0.037	0.106	0.000516677
							chr17-15392329-15392687	5.01964e-09	-0.263578	0.011	0.058	0.000517018
							chr2-88329982-88330363	5.02059e-09	-0.27858	0.044	0.115	0.000517116
							chr10-6117823-6118048	5.02061e-09	-0.286034	0.009	0.056	0.000517118
							chr2-207311432-207311742	5.03455e-09	-0.258762	0.007	0.05	0.000518553
							chr4-184805446-184805922	5.10218e-09	-0.27561	0.055	0.131	0.00052552
							chr1-30748130-30748360	5.15259e-09	-0.266443	0.019	0.075	0.000530711
							chr14-97888076-97888686	5.17382e-09	-0.27468	0.029	0.093	0.000532899
							chr11-86776142-86776480	5.18269e-09	-0.270382	0.031	0.091	0.000533811
							chr16-68596239-68596886	5.21133e-09	-0.250835	0.013	0.061	0.000536761
							chr2-215138518-215138762	5.21231e-09	-0.285164	0.059	0.135	0.000536863
							chr3-124686115-124686615	5.25573e-09	-0.287341	0.022	0.081	0.000541334
							chr4-10385015-10385271	5.27682e-09	-0.288409	0.013	0.068	0.000543507
							chr10-47184296-47185107	5.27791e-09	-0.285531	0.043	0.115	0.00054362
							chr7-135980761-135981045	5.28271e-09	-0.25781	0.015	0.068	0.000544114
							chr6-45419587-45420209	5.40029e-09	-0.272986	0.021	0.078	0.000556224
							chr18-50240039-50240501	5.4535e-09	-0.280383	0.071	0.159	0.000561705
							chr12-25347591-25347967	5.48034e-09	-0.268818	0.024	0.083	0.00056447
							chr12-120894455-120894674	5.58405e-09	-0.256118	0.008	0.051	0.000575152
							chr15-100247158-100247564	5.62963e-09	-0.252329	0.077	0.156	0.000579846
							chr3-24945592-24945837	5.63294e-09	-0.274888	0.011	0.061	0.000580187
							chr2-211766619-211767040	5.76168e-09	-0.265004	0.023	0.078	0.000593448
							chr11-18676806-18677299	5.82723e-09	-0.296444	0.053	0.133	0.000600199
							chr10-132163038-132163748	5.86332e-09	-0.283376	0.041	0.115	0.000603916
							chr19-2524761-2525250	5.96299e-09	-0.268461	0.03	0.1	0.000614182
							chr17-58357178-58357607	6.13206e-09	-0.278849	0.031	0.098	0.000631596
							chr19-15231210-15232562	6.16309e-09	-0.258922	0.147	0.252	0.000634792
							chr10-87019131-87019903	6.2273e-09	-0.252286	0.009	0.055	0.000641406
							chr12-52203097-52203476	6.23385e-09	-0.26081	0.057	0.13	0.00064208
							chr16-16021861-16022397	6.23787e-09	-0.276774	0.091	0.174	0.000642494
							chr2-205524635-205524879	6.30506e-09	-0.265527	0.011	0.06	0.000649414
							chr5-172315336-172315611	6.39858e-09	-0.267768	0.013	0.061	0.000659048
							chr4-89681142-89681544	6.51092e-09	-0.252228	0.039	0.101	0.000670618
							chr6-150292376-150292576	6.51195e-09	-0.265504	0.026	0.086	0.000670724
							chr19-43395509-43396084	6.55207e-09	-0.286884	0.035	0.1	0.000674856
							chr9-71984434-71985005	6.56643e-09	-0.263367	0.009	0.056	0.000676336
							chr16-89312261-89312512	6.56769e-09	-0.265116	0.024	0.08	0.000676466
							chr19-38290520-38291177	6.58618e-09	-0.279355	0.061	0.143	0.00067837
							chr8-125547015-125547384	6.81931e-09	-0.284681	0.023	0.085	0.000702382
							chr6-31738620-31738819	6.8818e-09	-0.253285	0.023	0.088	0.000708818
							chr17-49822917-49823134	6.90311e-09	-0.259791	0.011	0.058	0.000711014
							chr9-109665801-109666190	7.00947e-09	-0.254931	0.007	0.05	0.000721969
							chr4-100871134-100871711	7.0385e-09	-0.286865	0.054	0.138	0.000724959
							chr15-88465937-88466194	7.05847e-09	-0.268267	0.024	0.078	0.000727016
							chr1-10890492-10891407	7.19544e-09	-0.267367	0.122	0.218	0.000741123
							chr11-86743358-86744001	7.2302e-09	-0.274288	0.061	0.15	0.000744704
							chr18-24023040-24023767	7.48431e-09	-0.280817	0.062	0.145	0.000770877
							chr2-69978445-69978846	7.62158e-09	-0.255427	0.016	0.068	0.000785015
							chr6-90000162-90000571	7.736e-09	-0.250465	0.015	0.07	0.0007968
							chr7-114901764-114902160	7.74668e-09	-0.274605	0.038	0.101	0.0007979
							chr11-34730699-34731203	7.87749e-09	-0.276381	0.033	0.096	0.000811373
							chr14-67738916-67739471	7.94537e-09	-0.260716	0.037	0.103	0.000818366
							chr11-83127256-83127583	8.1085e-09	-0.251448	0.013	0.058	0.000835168
							chr17-80682373-80682610	8.20978e-09	-0.266597	0.008	0.053	0.000845599
							chr17-63571899-63572196	8.36423e-09	-0.269911	0.018	0.068	0.000861507
							chr18-50194216-50195351	8.38122e-09	-0.268008	0.092	0.174	0.000863257
							chr2-20235960-20236331	8.38979e-09	-0.285734	0.059	0.136	0.00086414
							chr19-13171203-13171421	8.5515e-09	-0.252574	0.025	0.086	0.000880796
							chr21-39054031-39054298	8.57389e-09	-0.252292	0.01	0.055	0.000883102
							chr16-89314412-89314677	8.57874e-09	-0.271538	0.042	0.113	0.000883602
							chr12-11769694-11770023	8.59983e-09	-0.264574	0.025	0.085	0.000885774
							chr2-216936835-216937383	8.60293e-09	-0.275204	0.052	0.123	0.000886094
							chr2-108215765-108216271	8.74299e-09	-0.275064	0.02	0.076	0.000900519
							chr18-35610045-35610359	8.92362e-09	-0.259348	0.025	0.09	0.000919124
							chr9-137156612-137157233	8.9395e-09	-0.250103	0.165	0.257	0.00092076
							chr10-133523589-133523944	9.04347e-09	-0.272674	0.034	0.1	0.000931468
							chr9-37967058-37967420	9.05478e-09	-0.273062	0.056	0.13	0.000932633
							chr19-7421964-7422261	9.30358e-09	-0.276266	0.042	0.115	0.000958259
							chr7-73830667-73831104	9.32984e-09	-0.261602	0.099	0.184	0.000960965
							chr22-35301422-35301804	9.36837e-09	-0.263132	0.035	0.103	0.000964933
							chr16-46949239-46949463	9.48799e-09	-0.25793	0.008	0.05	0.000977254
							chr1-46423572-46423846	9.58743e-09	-0.268517	0.014	0.068	0.000987496
							chr7-54785250-54785587	9.73028e-09	-0.250566	0.008	0.051	0.00100221
							chr17-36593923-36594308	9.87344e-09	-0.2608	0.058	0.135	0.00101695
							chr2-42558712-42559149	1.00565e-08	-0.284277	0.024	0.086	0.00103581
							chr10-78950949-78951352	1.02131e-08	-0.279683	0.042	0.115	0.00105194
							chr19-57651100-57651639	1.033e-08	-0.256866	0.028	0.088	0.00106398
							chr6-159067388-159067701	1.0381e-08	-0.252194	0.008	0.055	0.00106923
							chr8-122953754-122954045	1.04202e-08	-0.268507	0.018	0.071	0.00107327
							chr7-100026116-100026435	1.055e-08	-0.252174	0.023	0.078	0.00108664
							chr3-119579325-119579984	1.05828e-08	-0.280984	0.074	0.159	0.00109002
							chr11-2924367-2924704	1.05911e-08	-0.252632	0.055	0.126	0.00109087
							chr9-89440538-89440872	1.07093e-08	-0.274022	0.028	0.091	0.00110305
							chr11-69301649-69301926	1.08464e-08	-0.253835	0.032	0.098	0.00111717
							chr12-131720919-131721195	1.10675e-08	-0.264501	0.014	0.061	0.00113994
							chr16-12553197-12553530	1.12463e-08	-0.272982	0.045	0.121	0.00115835
							chr1-40922912-40923230	1.1405e-08	-0.273148	0.022	0.08	0.0011747
							chr2-196274239-196274682	1.14145e-08	-0.274258	0.024	0.081	0.00117569
							chr15-33068617-33068998	1.14448e-08	-0.274076	0.043	0.118	0.00117881
							chr7-84589009-84589597	1.14747e-08	-0.305469	0.03	0.09	0.00118188
							chr3-193883167-193883400	1.1497e-08	-0.255729	0.015	0.065	0.00118418
							chr12-131085293-131085719	1.15101e-08	-0.273918	0.01	0.058	0.00118553
							chr5-107486444-107486765	1.15687e-08	-0.253909	0.031	0.095	0.00119157
							chr18-80223733-80224081	1.15996e-08	-0.267068	0.019	0.071	0.00119475
							chr3-119259842-119260219	1.16087e-08	-0.25496	0.013	0.065	0.00119568
							chr19-14343835-14344058	1.16266e-08	-0.265407	0.025	0.076	0.00119752
[truncated: 181 more rows]
